# Supplementary material for: CircATRNL1 and circZNF608 Inhibit Ovarian Cancer by Sequestering miR-152-5p and Encoding Protein
Source: Front Genet. 2022 Feb 23;13:784089. doi: 10.3389/fgene.2022.784089 (PMC8905624; doi:10.3389/fgene.2022.784089)
Supplement: Supplementary file 1 [file Table2.XLSX]

## Sheet: Sheet1
Table S2 Differentially expressed circRNAs in ovarian cancer tissues compared to normal contralateral ovary tissues.
Genomic Location (hg38)	circBase ID	Spliced Length	Type	Log2 (Fold Change)	Adjusted P Value
chr14:20343074-20343284-		210	intergenic	9.885	0.0088694
chr3:169381186-169381524-		338	one_exon	9.658	0.00306005
chr14:20343075-20343284-		209	intergenic	9.235	0.0211987
chr7:95111258-95161971+	hsa_circ_0135143	359	annot_exons	9.121	0.00786651
chr5:172234121-172234358-	hsa_circ_0128603	237	one_exon	8.054	0.0116532
chr8:30791196-30794281-		371	annot_exons	7.636	0.0292073
chr11:70659827-70661678-	hsa_circ_0096360	208	annot_exons	7.558	0.00345554
chr3:94003658-94003908+	hsa_circ_0124787	250	one_exon	7.414	0.0201516
chr10:103617196-103661114-	hsa_circ_0019871	448	annot_exons	7.406	0.0337674
chr1:214464629-214464957-	hsa_circ_0007615	328	one_exon	7.329	0.0088694
chr1:109342013-109345878-	hsa_circ_0110389	273	annot_exons	7.295	0.0218823
chr3:185921103-185922126-	hsa_circ_0006840	200	annot_exons	7.135	0.0317543
chr20:54554932-54610523+	hsa_circ_0115481	669	annot_exons	7.008	0.0417779
chr17:17142626-17143669+	hsa_circ_0042231	253	annot_exons	7.003	0.0283535
chr13:20489369-20512550-	hsa_circ_0029643	235	annot_exons	6.844	0.0492731
chr7:99388038-99390012+	hsa_circ_0004299	331	annot_exons	6.818	0.0201516
chr1:15034748-15044159+	hsa_circ_0010030	308	annot_exons	6.782	0.0295466
chr16:1592175-1592588-	hsa_circ_0105087	265	annot_exons	6.695	0.0479268
chr8:144190783-144200541+	hsa_circ_0001833	579	annot_exons	6.625	0.0262682
chr6:151880654-151944508+	hsa_circ_0078310	453	annot_exons	6.537	0.0317543
chr2:211619176-211630594-	hsa_circ_0119030	355	annot_exons	6.468	0.00829972
chr14:20343259-20343411-		152	intergenic	6.464	0.0488289
chr6:39925677-39927455-	hsa_circ_0131724	295	annot_exons	6.38	0.0295466
chr19:52018007-52018494-	hsa_circ_0052056	223	annot_exons	6.374	0.0433332
chr5:65260599-65273447-	hsa_circ_0006489	318	annot_exons	6.367	0.045109
chr8:120693691-120693908-	hsa_circ_0085427	217	one_exon	6.337	0.0492731
chr10:103093971-103094455-	hsa_circ_0092511	175	annot_exons	6.202	0.0446374
chr8:142343965-142345892-	hsa_circ_0006060	657	annot_exons	6.117	0.0469292
chr11:43327788-43335994+		637	annot_exons	5.834	0.03098
chr13:23590149-23626792+	hsa_circ_0008784	479	annot_exons	5.762	0.0430154
chr8:102287432-102288266-	hsa_circ_0001818	244	annot_exons	5.287	0.0467642
chr21:8435093-8435972-		879	intergenic	5.223	0.0495851
chr8:101558418-101558812+	hsa_circ_0085173	394	one_exon	5.155	0.0497864
chr14:70742350-70742591-	hsa_circ_0032377	241	one_exon	5.147	0.0366847
chr22:46384542-46389499-	hsa_circ_0063809	538	annot_exons	5.134	0.0256173
chr1:151638887-151639119+	hsa_circ_0000130	232	one_exon	4.995	0.03537
chr3:185689354-185689627-	hsa_circ_0002761	273	one_exon	4.985	0.0387188
chr10:1080010-1080476+	hsa_circ_0004277	161	annot_exons	4.97	0.0264519
chr10:59832524-59852702-	hsa_circ_0093792	279	annot_exons	4.892	0.0389821
chr9:21476898-21477292-	hsa_circ_0008599	394	intergenic	4.868	0.047272
chr19:19296988-19297344-	hsa_circ_0004066	356	one_exon	4.683	0.0262682
chr2:66464108-66512294+	hsa_circ_0055002	258	annot_exons	4.595	0.024185
chr5:124701013-124701269-	hsa_circ_0001523	256	one_exon	4.143	0.0230287
chr1:150457287-150457570+	hsa_circ_0014014	283	one_exon	4.069	0.0490403
chr19:48913010-48913564+	hsa_circ_0002084	277	annot_exons	4.03	0.0469163
chr4:25333182-25333988+	hsa_circ_0001398	357	annot_exons	-3.638	0.0430154
chr14:21503172-21503881-	hsa_circ_0000523	623	annot_exons	-3.835	0.0492731
chr3:149520830-149527969-	hsa_circ_0122357	406	annot_exons	-4.295	0.048371
chrX:80707426-80719656-	hsa_circ_0001936	676	annot_exons	-4.65	0.0403278
chr1:66891153-66905375-	hsa_circ_0006677	815	annot_exons	-4.684	0.0433725
chr2:38309378-38319019-	hsa_circ_0002918	708	annot_exons	-4.688	0.0486434
chr8:96834972-96880005+	hsa_circ_0004762	416	annot_exons	-4.698	0.037645
chr6:130926604-130956499-	hsa_circ_0077837	824	annot_exons	-4.738	0.0433725
chr1:45087880-45088237-	hsa_circ_0113446	357	one_exon	-4.769	0.0429034
chr7:105073618-105077433+	hsa_circ_0001736	633	annot_exons	-4.827	0.0495851
chr12:121416158-121417911+	hsa_circ_0004513	627	annot_exons	-4.892	0.046086
chr14:88839451-88861332+	hsa_circ_0032884	886	annot_exons	-4.905	0.0483802
chr13:95611444-95612177-	hsa_circ_0101033	190	annot_exons	-4.912	0.0486075
chr15:65463760-65480399-	hsa_circ_0035897	853	annot_exons	-4.923	0.0488631
chr12:27714779-27724186+	hsa_circ_0000384	410	annot_exons	-4.932	0.0334314
chr8:30474778-30504436+	hsa_circ_0006539	331	annot_exons	-4.94	0.0492731
chr17:12705127-12723008+	hsa_circ_0042103	360	annot_exons	-4.943	0.0483965
chr5:95755395-95763620+	hsa_circ_0007444	479	annot_exons	-4.945	0.0283331
chr1:171568246-171575128+	hsa_circ_0004412	397	annot_exons	-4.946	0.0466863
chr8:17558294-17562110+	hsa_circ_0005805	476	annot_exons	-4.955	0.0456923
chr3:14443623-14447816+	hsa_circ_0004705	610	annot_exons	-4.963	0.047272
chr5:37238856-37239869-	hsa_circ_0129006	261	annot_exons	-4.966	0.0474885
chr10:34450316-34517159-	hsa_circ_0018184	492	annot_exons	-4.992	0.0347902
chr17:64561499-64571956-	hsa_circ_0007434	459	annot_exons	-4.993	0.045109
chr6:7181123-7189322+	hsa_circ_0007429	633	annot_exons	-5.004	0.047579
chr7:92294888-92319512+	hsa_circ_0001723	759	annot_exons	-5.01	0.0479245
chr10:70844472-70868433+	hsa_circ_0094081	879	annot_exons	-5.015	0.0437625
chr9:109050282-109073438-	hsa_circ_0004010	674	annot_exons	-5.016	0.0465194
chr2:62979187-62996766+	hsa_circ_0005552	751	annot_exons	-5.019	0.0334314
chr11:57491223-57491862-	hsa_circ_0005204	322	annot_exons	-5.034	0.0334314
chr15:29761138-29773357-	hsa_circ_0034293	926	annot_exons	-5.044	0.0486075
chr4:168890921-168916027+	hsa_circ_0071410	886	annot_exons	-5.056	0.0495851
chrX:155506897-155524632-	hsa_circ_0007183	814	annot_exons	-5.058	0.0469163
chr4:56478378-56483270+	hsa_circ_0126686	315	annot_exons	-5.066	0.0469139
chr14:31116235-31121505-	hsa_circ_0031465	503	annot_exons	-5.069	0.047272
chr11:68519500-68537891+	hsa_circ_0023224	702	annot_exons	-5.071	0.0486434
chr5:129679763-129704391+	hsa_circ_0073816	806	annot_exons	-5.072	0.0407847
chr2:24135118-24147086+	hsa_circ_0000982	587	annot_exons	-5.074	0.047272
chr6:158583953-158589782+	hsa_circ_0001663	324	annot_exons	-5.092	0.0488631
chr17:46050532-46094701-	hsa_circ_0005940	731	annot_exons	-5.116	0.0433332
chr3:155829687-155842619-	hsa_circ_0067772	707	annot_exons	-5.119	0.0457924
chr6:149572284-149582603+	hsa_circ_0131014	985	annot_exons	-5.12	0.0474439
chr15:44331987-44380976+	hsa_circ_0103610	587	annot_exons	-5.129	0.0449268
chr12:111932585-111943369-	hsa_circ_0028319	601	annot_exons	-5.131	0.0407847
chr3:172251259-172310881+	hsa_circ_0003692	746	annot_exons	-5.138	0.0364446
chrX:105935169-105946464+		854	annot_exons	-5.142	0.0429034
chr8:22474953-22498112+	hsa_circ_0006320	480	annot_exons	-5.16	0.047272
chr7:138576372-138579532+	hsa_circ_0082600	571	annot_exons	-5.165	0.0412502
chr5:154950820-154967237+	hsa_circ_0128404	884	annot_exons	-5.197	0.0403644
chr14:80895717-80906081-	hsa_circ_0102727	411	annot_exons	-5.206	0.0476575
chr5:108768092-108798389+	hsa_circ_0127486	422	annot_exons	-5.208	0.0446989
chr4:82878729-82881937-	hsa_circ_0001421	404	annot_exons	-5.213	0.0446374
chr2:187484123-187503770-	hsa_circ_0003353	630	annot_exons	-5.216	0.046016
chr12:94220015-94227235+	hsa_circ_0099519	426	annot_exons	-5.217	0.0467996
chr7:100023418-100024307+	hsa_circ_0001727	668	annot_exons	-5.225	0.0366847
chr6:136694139-136720589-	hsa_circ_0007798	805	annot_exons	-5.23	0.0465194
chr8:47396375-47440542+	hsa_circ_0136657	572	annot_exons	-5.237	0.0474331
chr6:116689319-116705160+	hsa_circ_0130438	652	annot_exons	-5.244	0.0469139
chr17:64519320-64529427+	hsa_circ_0045309	973	annot_exons	-5.244	0.0374275
chr8:98706466-98749390-	hsa_circ_0085045	448	annot_exons	-5.249	0.0469555
chr9:125337017-125337591+	hsa_circ_0003270	449	annot_exons	-5.254	0.0469139
chr5:154033790-154034967-	hsa_circ_0001546	417	annot_exons	-5.259	0.0433454
chr17:8238030-8238629-	hsa_circ_0008041	450	annot_exons	-5.261	0.0412502
chr3:71690009-71710484-	hsa_circ_0066536	452	annot_exons	-5.269	0.0414502
chr5:131677702-131709272-	hsa_circ_0001524	813	annot_exons	-5.271	0.0346335
chr1:117911993-117918736-	hsa_circ_0006188	383	annot_exons	-5.271	0.0429034
chr1:155438326-155459898-	hsa_circ_0003247	844	annot_exons	-5.278	0.0433332
chr15:72045723-72046634-	hsa_circ_0006509	911	one_exon	-5.278	0.0446374
chr3:47661293-47678311-	hsa_circ_0003602	863	annot_exons	-5.279	0.0456581
chr15:85113872-85121014+	hsa_circ_0036629	767	annot_exons	-5.295	0.0401349
chr5:136147831-136154163+	hsa_circ_0007930	731	annot_exons	-5.298	0.0397881
chr13:100257594-100273346+	hsa_circ_0000500	428	annot_exons	-5.32	0.047272
chr10:7797046-7802854+	hsa_circ_0007292	799	annot_exons	-5.331	0.0295466
chr9:127890636-127891043-	hsa_circ_0088708	407	one_exon	-5.34	0.0393721
chrX:6150994-6151771-	hsa_circ_0089842	777	one_exon	-5.341	0.0433332
chr15:85113872-85115487+	hsa_circ_0003856	214	annot_exons	-5.349	0.0346335
chr10:5699524-5714207+	hsa_circ_0000209	662	annot_exons	-5.352	0.0373659
chr4:127669035-127687867+	hsa_circ_0003390	477	annot_exons	-5.355	0.0429034
chr12:78049992-78059115+	hsa_circ_0002419	613	annot_exons	-5.357	0.0337674
chr1:100906851-100921841+	hsa_circ_0000098	660	annot_exons	-5.379	0.0413376
chr3:172247532-172251541+	hsa_circ_0006156	526	annot_exons	-5.384	0.0381525
chr1:32592930-32593754+	hsa_circ_0011422	824	one_exon	-5.386	0.0346335
chr5:57246299-57249576+	hsa_circ_0002775	494	annot_exons	-5.402	0.0347902
chr2:168138087-168182090-	hsa_circ_0002029	766	annot_exons	-5.403	0.0446374
chr16:74459681-74463479-	hsa_circ_0003315	477	annot_exons	-5.409	0.0337674
chr2:32098795-32116212+	hsa_circ_0119759	512	annot_exons	-5.409	0.0364446
chr18:196636-204692+	hsa_circ_0005653	701	annot_exons	-5.41	0.0416536
chr1:58506059-58534331-	hsa_circ_0006281	636	annot_exons	-5.413	0.0408958
chr12:48083590-48098124-	hsa_circ_0006222	548	annot_exons	-5.413	0.0493777
chr10:124681606-124682379-	hsa_circ_0000267	773	one_exon	-5.418	0.0393549
chr11:68505144-68537891+	hsa_circ_0004449	968	annot_exons	-5.432	0.0464965
chr1:13730999-13742157+	hsa_circ_0005986	375	annot_exons	-5.432	0.0363772
chr11:129123445-129124894-	hsa_circ_0000371	219	annot_exons	-5.435	0.0366847
chr12:111658735-111659345-	hsa_circ_0007885	249	annot_exons	-5.438	0.0384869
chr18:49331863-49379758-	hsa_circ_0002501	759	annot_exons	-5.44	0.0318501
chr17:51041500-51056482-	hsa_circ_0002605	696	annot_exons	-5.441	0.0421795
chr7:80789305-80805758-	hsa_circ_0002714	816	annot_exons	-5.446	0.0263376
chr5:71592925-71604468+	hsa_circ_0072904	495	annot_exons	-5.446	0.0366708
chr2:224535527-224557856-	hsa_circ_0008309	312	annot_exons	-5.448	0.0468775
chr18:9208656-9221999+	hsa_circ_0003652	639	annot_exons	-5.449	0.0353046
chr1:145839889-145842477+	hsa_circ_0007755	441	annot_exons	-5.452	0.0480153
chr9:110972072-110973558-	hsa_circ_0087960	226	annot_exons	-5.454	0.0371025
chr4:40890363-40945073-	hsa_circ_0069562	694	annot_exons	-5.454	0.0345345
chr7:74356409-74357477+	hsa_circ_0002755	412	annot_exons	-5.457	0.0369676
chr12:110128949-110147048+	hsa_circ_0097246	793	annot_exons	-5.458	0.0366847
chr1:96769702-96785254+	hsa_circ_0013252	789	annot_exons	-5.476	0.0347902
chr2:20253821-20256170-	hsa_circ_0052835	579	annot_exons	-5.479	0.032974
chr1:204112914-204114605+	hsa_circ_0004777	419	annot_exons	-5.484	0.0441003
chr18:35070194-35102159+	hsa_circ_0047391	488	annot_exons	-5.487	0.0393549
chr12:45836588-45839496+	hsa_circ_0025951	793	annot_exons	-5.494	0.0397355
chr10:27935009-27936880-	hsa_circ_0093465	398	annot_exons	-5.497	0.0399361
chr22:43755765-43782325-	hsa_circ_0116750	514	annot_exons	-5.514	0.0363772
chr2:24139369-24147086+	hsa_circ_0008073	326	annot_exons	-5.528	0.0453589
chr6:107904628-107924932-	hsa_circ_0009144	830	annot_exons	-5.537	0.0364446
chr10:113876520-113884380+	hsa_circ_0092728	708	annot_exons	-5.54	0.0384869
chr13:28197184-28220378+	hsa_circ_0006597	310	annot_exons	-5.542	0.0433725
chr12:31433154-31447769-	hsa_circ_0025822	477	annot_exons	-5.551	0.0334011
chr9:112416840-112454162+	hsa_circ_0088093	620	annot_exons	-5.551	0.049479
chr10:95381684-95410777-	hsa_circ_0094617	972	annot_exons	-5.557	0.0358727
chr7:138504289-138538803+	hsa_circ_0082574	779	annot_exons	-5.56	0.0320446
chr2:11566479-11580832+	hsa_circ_0052655	624	annot_exons	-5.568	0.0497864
chr12:7064266-7065299+		326	annot_exons	-5.573	0.0499821
chr3:132639491-132644896-	hsa_circ_0121951	553	annot_exons	-5.576	0.049479
chr21:39218151-39229436-	hsa_circ_0007589	659	annot_exons	-5.582	0.0346335
chr1:35470862-35479212-	hsa_circ_0011571	447	annot_exons	-5.583	0.0429034
chr6:82214226-82214829-	hsa_circ_0132391	603	one_exon	-5.585	0.0363772
chr12:42351884-42398994+	hsa_circ_0004815	837	annot_exons	-5.592	0.0430451
chr17:5410702-5416682-	hsa_circ_0000739	383	annot_exons	-5.596	0.0498659
chr13:49451552-49467960+	hsa_circ_0030254	698	annot_exons	-5.597	0.0366847
chr15:44328684-44380976+	hsa_circ_0035052	690	annot_exons	-5.597	0.0483802
chr7:140334633-140337349-	hsa_circ_0002494	937	annot_exons	-5.599	0.0483802
chr4:86772777-86775652+	hsa_circ_0007324	723	annot_exons	-5.601	0.0198279
chr8:1876570-1885707+	hsa_circ_0005132	503	annot_exons	-5.601	0.0486075
chr16:69653235-69659899+	hsa_circ_0105835	557	annot_exons	-5.604	0.0486434
chr9:111574733-111586165-	hsa_circ_0088030	551	annot_exons	-5.605	0.0375321
chr15:85067013-85083644+	hsa_circ_0104785	392	annot_exons	-5.606	0.0346335
chr5:40771718-40777586-	hsa_circ_0007014	426	annot_exons	-5.607	0.0490403
chr15:49235850-49292537+	hsa_circ_0035189	701	annot_exons	-5.607	0.0317641
chr1:172555868-172570730+	hsa_circ_0111166	761	annot_exons	-5.607	0.0483802
chr1:35388909-35390098+	hsa_circ_0011555	324	annot_exons	-5.608	0.0479194
chr11:108227594-108229323+	hsa_circ_0024193	361	annot_exons	-5.609	0.0409161
chr8:17950614-17953186+	hsa_circ_0083455	327	annot_exons	-5.614	0.0486434
chr6:42603587-42612291+	hsa_circ_0002732	454	annot_exons	-5.615	0.0481818
chr6:52978453-52984605-	hsa_circ_0131904	413	annot_exons	-5.616	0.0486434
chr4:78826036-78851056+	hsa_circ_0070190	705	annot_exons	-5.616	0.0364099
chr5:80158835-80175047-	hsa_circ_0129761	529	annot_exons	-5.618	0.0479194
chr17:59731420-59773885+	hsa_circ_0005077	740	annot_exons	-5.62	0.034715
chr7:36281114-36297187+	hsa_circ_0001956	580	annot_exons	-5.62	0.0480153
chrX:44524001-44527365-	hsa_circ_0007290	403	annot_exons	-5.621	0.0369676
chr1:28459084-28466535+	hsa_circ_0005406	574	annot_exons	-5.621	0.0430209
chr15:63532646-63563008+	hsa_circ_0002138	774	annot_exons	-5.622	0.0345935
chr10:103438014-103438808+	hsa_circ_0000258	180	annot_exons	-5.623	0.0403644
chr5:55343330-55353269+	hsa_circ_0129157	752	annot_exons	-5.624	0.0474331
chr3:136443286-136477412-	hsa_circ_0067479	644	annot_exons	-5.624	0.0479194
chr4:39913610-39925933-	hsa_circ_0007308	563	annot_exons	-5.624	0.0432591
chr11:68515027-68519651+	hsa_circ_0096290	290	annot_exons	-5.625	0.0483965
chr12:112068879-112078741-	hsa_circ_0028333	672	annot_exons	-5.625	0.048796
chr1:99993536-99999415+	hsa_circ_0013298	360	annot_exons	-5.626	0.0479194
chr22:29970975-29998857+	hsa_circ_0002655	641	annot_exons	-5.627	0.047272
chr8:99502835-99511512+	hsa_circ_0135264	733	annot_exons	-5.632	0.034715
chr5:78089392-78129307-	hsa_circ_0008164	927	annot_exons	-5.633	0.047272
chr12:120782654-120784593-	hsa_circ_0003472	312	annot_exons	-5.635	0.0366708
chr10:58813829-58820468+		746	annot_exons	-5.635	0.0492731
chr1:229489954-229498306-	hsa_circ_0112340	546	annot_exons	-5.636	0.0483802
chr15:101708792-101714963-	hsa_circ_0006418	364	annot_exons	-5.639	0.0483802
chr20:37066723-37068186-	hsa_circ_0060238	556	annot_exons	-5.641	0.0486075
chr7:80789305-80810701-	hsa_circ_0004365	907	annot_exons	-5.642	0.0463605
chr17:2438108-2467876-	hsa_circ_0041411	419	annot_exons	-5.643	0.0474439
chr2:43963587-43975217-	hsa_circ_0054391	751	annot_exons	-5.643	0.0483802
chr21:33340998-33345360+	hsa_circ_0115837	588	annot_exons	-5.644	0.047272
chr13:28197184-28261458+	hsa_circ_0029849	721	annot_exons	-5.644	0.0478056
chr5:113101738-113122826-	hsa_circ_0127642	514	annot_exons	-5.649	0.0481818
chr18:76849525-76871825+	hsa_circ_0001993	612	annot_exons	-5.653	0.0364446
chr14:88736363-88746283-	hsa_circ_0032879	692	annot_exons	-5.653	0.0469139
chr20:59767185-59774490+	hsa_circ_0115521	633	annot_exons	-5.656	0.0469555
chr5:80767932-80792844+	hsa_circ_0073177	759	annot_exons	-5.656	0.0379367
chr12:32607956-32611283+	hsa_circ_0000390	345	annot_exons	-5.661	0.0429034
chr15:65722847-65732818-	hsa_circ_0104319	548	annot_exons	-5.662	0.047272
chr4:40827131-40830577-	hsa_circ_0069558	203	annot_exons	-5.665	0.0470738
chr3:154217868-154240579+	hsa_circ_0067745	455	annot_exons	-5.665	0.047272
chr5:43675510-43704400+	hsa_circ_0005585	623	annot_exons	-5.666	0.0366847
chr11:121045673-121055308+	hsa_circ_0024657	729	annot_exons	-5.666	0.047272
chr13:100301459-100340259+	hsa_circ_0030763	637	annot_exons	-5.667	0.035817
chr10:31908171-31910563-	hsa_circ_0000231	794	annot_exons	-5.668	0.0337426
chr11:2969802-2979237-	hsa_circ_0004132	587	annot_exons	-5.669	0.0468775
chr19:41252350-41256611+	hsa_circ_0003271	485	annot_exons	-5.669	0.0474896
chr19:45187330-45187740+	hsa_circ_0109717	410	intronic	-5.669	0.047272
chr14:50180571-50188700-	hsa_circ_0102004	459	annot_exons	-5.671	0.0476023
chr17:16158759-16171995-	hsa_circ_0106267	490	annot_exons	-5.672	0.0472396
chr7:2360709-2364529+	hsa_circ_0004869	658	annot_exons	-5.675	0.0471945
chr3:48286245-48286930+	hsa_circ_0123993	685	one_exon	-5.675	0.0467919
chr1:151658234-151668635+	hsa_circ_0002394	606	annot_exons	-5.676	0.0283535
chr2:171448680-171469030+	hsa_circ_0057050	662	annot_exons	-5.678	0.0467996
chr7:72616671-72713798-		593	annot_exons	-5.681	0.0458796
chr7:131387119-131399433+	hsa_circ_0001747	538	annot_exons	-5.684	0.0424469
chr15:70919049-70984257+	hsa_circ_0104402	876	annot_exons	-5.684	0.0465194
chr14:71026116-71036157+	hsa_circ_0007996	684	annot_exons	-5.684	0.0349913
chr5:73832337-73840760+	hsa_circ_0006969	403	annot_exons	-5.692	0.0471945
chr18:54277702-54287411+	hsa_circ_0003428	792	annot_exons	-5.694	0.0366175
chr2:171448680-171458477+	hsa_circ_0001081	519	annot_exons	-5.694	0.0460608
chr2:8882510-8958642-	hsa_circ_0005079	431	annot_exons	-5.696	0.046229
chr4:105446382-105456745-	hsa_circ_0007477	284	annot_exons	-5.699	0.0290249
chr18:9775277-9815222+	hsa_circ_0008821	341	annot_exons	-5.701	0.0457614
chr15:72760406-72775097-	hsa_circ_0004033	410	annot_exons	-5.706	0.0389971
chr5:140438460-140449305+	hsa_circ_0007402	782	annot_exons	-5.707	0.047272
chr7:33357854-33388144+	hsa_circ_0008336	563	annot_exons	-5.708	0.0297911
chr11:8435493-8464822-	hsa_circ_0021089	807	annot_exons	-5.708	0.0320644
chr9:14639895-14674385-	hsa_circ_0002654	666	annot_exons	-5.709	0.047272
chr18:62282261-62287467+	hsa_circ_0108760	300	exon_intron	-5.71	0.0454728
chr2:230442936-230450255+	hsa_circ_0003922	780	annot_exons	-5.712	0.0346335
chr1:52488908-52509712-	hsa_circ_0113596	633	annot_exons	-5.712	0.0483802
chr5:140438460-140445975+	hsa_circ_0007862	687	annot_exons	-5.713	0.0492731
chr14:50199690-50204409-	hsa_circ_0031835	423	annot_exons	-5.721	0.0449268
chr13:99539445-99543995+	hsa_circ_0099708	434	annot_exons	-5.722	0.0324261
chr13:49196876-49198574+	hsa_circ_0005263	761	annot_exons	-5.723	0.0317543
chr9:105721536-105748190+	hsa_circ_0137646	391	annot_exons	-5.724	0.0449268
chr3:38501354-38506968+	hsa_circ_0064889	332	annot_exons	-5.724	0.0451355
chr3:48450036-48454418+	hsa_circ_0065384	507	annot_exons	-5.724	0.0474896
chr2:113830851-113831585-		734	intergenic	-5.73	0.0469139
chr15:75400729-75401970-	hsa_circ_0104551	330	annot_exons	-5.732	0.0446989
chr1:215586494-215595471+	hsa_circ_0005521	307	annot_exons	-5.733	0.0299284
chr10:103049706-103056964+	hsa_circ_0092503	452	annot_exons	-5.734	0.0466232
chr1:215575900-215579137+	hsa_circ_0000184	352	annot_exons	-5.735	0.0343361
chr6:75702644-75711416+	hsa_circ_0077096	621	annot_exons	-5.735	0.0337674
chr15:34932317-34938813-	hsa_circ_0103355	259	annot_exons	-5.736	0.0446989
chr13:45401082-45405977-	hsa_circ_0100581	402	annot_exons	-5.737	0.0446374
chr3:65429519-65430881-	hsa_circ_0066452	804	annot_exons	-5.739	0.0452589
chr8:42546468-42548780+	hsa_circ_0136575	263	annot_exons	-5.741	0.0446374
chr6:167022408-167026615+	hsa_circ_0131302	409	annot_exons	-5.744	0.047272
chr6:88844356-88904955-	hsa_circ_0132611	826	annot_exons	-5.744	0.0284139
chr14:103467078-103475210+	hsa_circ_0101358	486	annot_exons	-5.745	0.0490403
chr1:15626668-15643650+	hsa_circ_0010048	751	annot_exons	-5.747	0.0446374
chr3:185598411-185613408+	hsa_circ_0123058	776	annot_exons	-5.749	0.0446374
chr1:21715388-21724095-	hsa_circ_0112054	513	annot_exons	-5.752	0.0439016
chr15:76287845-76295737-	hsa_circ_0036408	412	annot_exons	-5.754	0.0475043
chr12:124466172-124495368-	hsa_circ_0029318	823	annot_exons	-5.754	0.0433332
chr15:42827927-42878684-	hsa_circ_0006297	604	annot_exons	-5.76	0.0346335
chr11:9961956-9989595-	hsa_circ_0096900	564	annot_exons	-5.765	0.0479245
chr13:30227411-30241086-	hsa_circ_0003587	655	annot_exons	-5.765	0.047272
chr7:92517275-92518255-	hsa_circ_0135105	882	annot_exons	-5.767	0.0433725
chrX:18575353-18588143+	hsa_circ_0140014	599	annot_exons	-5.768	0.0442466
chr10:91992118-91997751+	hsa_circ_0094439	806	annot_exons	-5.768	0.0434601
chr11:72867864-72889945-	hsa_circ_0023475	384	annot_exons	-5.77	0.0465194
chr4:53425871-53428183+	hsa_circ_0069748	251	annot_exons	-5.774	0.0433725
chr1:97515725-97549744-	hsa_circ_0006323	401	annot_exons	-5.776	0.0319687
chr4:88475840-88489336+	hsa_circ_0070422	741	annot_exons	-5.777	0.0483306
chr13:78635109-78644997-	hsa_circ_0000498	566	annot_exons	-5.778	0.0438144
chr5:177238236-177239865+	hsa_circ_0128666	381	annot_exons	-5.778	0.0440369
chr6:87215902-87233527+	hsa_circ_0132562	573	annot_exons	-5.78	0.0317543
chr10:13294427-13295606-	hsa_circ_0093119	280	annot_exons	-5.782	0.0449268
chr12:50094436-50096972+	hsa_circ_0006535	259	annot_exons	-5.784	0.0430154
chr4:120811369-120821345-	hsa_circ_0002314	645	annot_exons	-5.784	0.0433332
chr15:50583088-50592626-	hsa_circ_0035228	949	annot_exons	-5.784	0.0446374
chr3:111112029-111122238+	hsa_circ_0004639	757	annot_exons	-5.784	0.0433725
chr9:94923985-94956015+	hsa_circ_0139385	627	annot_exons	-5.786	0.047579
chr10:126996747-127000307+	hsa_circ_0003970	512	annot_exons	-5.787	0.0433332
chr22:45700279-45740536+		811	exon_intron	-5.793	0.0432409
chr3:33535232-33551395-	hsa_circ_0123553	778	annot_exons	-5.795	0.0438351
chr2:202290322-202295837+	hsa_circ_0008327	572	annot_exons	-5.799	0.0299284
chr10:15821655-15847943-	hsa_circ_0000220	799	annot_exons	-5.8	0.0430451
chr2:207976650-207977586-	hsa_circ_0001095	936	one_exon	-5.8	0.0211987
chr12:111936691-111943369-	hsa_circ_0097361	382	annot_exons	-5.804	0.0483802
chr3:52737585-52739634-	hsa_circ_0001308	340	annot_exons	-5.806	0.0434601
chr15:51869216-51902036+	hsa_circ_0035292	898	annot_exons	-5.807	0.0265794
chr1:64777622-64778092+	hsa_circ_0012854	470	one_exon	-5.813	0.0453589
chr6:111387764-111416472-	hsa_circ_0077656	957	annot_exons	-5.813	0.0429635
chr5:133064979-133076898+	hsa_circ_0002633	801	annot_exons	-5.818	0.045109
chr15:64118116-64118854+	hsa_circ_0000614	195	annot_exons	-5.818	0.0424469
chr7:121046886-121100094+		757	annot_exons	-5.826	0.0425483
chr1:97549559-97573970-	hsa_circ_0114591	396	annot_exons	-5.829	0.0453589
chr8:27525361-27536855+	hsa_circ_0083766	184	annot_exons	-5.829	0.0438144
chr15:62007307-62013992-	hsa_circ_0000607	606	annot_exons	-5.83	0.030645
chr4:147485611-147519978+	hsa_circ_0125462	618	annot_exons	-5.83	0.0446374
chr12:69589484-69593613+	hsa_circ_0002940	536	annot_exons	-5.834	0.034715
chr7:80798091-80805758-	hsa_circ_0080903	593	annot_exons	-5.835	0.0417779
chr19:49331616-49332320-		704	intergenic	-5.836	0.0432443
chr8:22474953-22513432+	hsa_circ_0002081	944	annot_exons	-5.841	0.0419376
chr6:143470960-143474856+	hsa_circ_0130887	487	annot_exons	-5.841	0.0303541
chr2:64569091-64573068+	hsa_circ_0054963	307	annot_exons	-5.843	0.0442321
chr11:3731390-3753408-	hsa_circ_0000274	556	annot_exons	-5.843	0.0317641
chr12:101079192-101099720+	hsa_circ_0003876	837	annot_exons	-5.845	0.0449216
chr1:35413971-35415714+	hsa_circ_0004709	361	annot_exons	-5.851	0.0334314
chr10:17157440-17168917-	hsa_circ_0093229	713	annot_exons	-5.852	0.0399361
chr1:12318071-12322746+	hsa_circ_0009986	767	annot_exons	-5.852	0.0437201
chr10:115394658-115469329+	hsa_circ_0092793	479	annot_exons	-5.853	0.0408958
chr9:19288595-19300331+	hsa_circ_0138394	753	annot_exons	-5.861	0.0412502
chr18:13012972-13019206+	hsa_circ_0107929	584	annot_exons	-5.862	0.0456923
chr6:28271853-28272787+	hsa_circ_0131616	604	annot_exons	-5.865	0.0409161
chr20:35869437-35871829+	hsa_circ_0115068	474	annot_exons	-5.867	0.0433332
chr11:230451-233534-	hsa_circ_0020611	526	annot_exons	-5.876	0.040879
chr2:58198593-58232112-	hsa_circ_0004435	646	annot_exons	-5.878	0.0414944
chr1:64582155-64602912+	hsa_circ_0113885	256	annot_exons	-5.879	0.0406752
chr4:48369848-48383784+	hsa_circ_0126525	971	annot_exons	-5.88	0.0262682
chr9:112438430-112441770+	hsa_circ_0088095	267	annot_exons	-5.881	0.0442466
chr1:74249458-74336149+		533	annot_exons	-5.882	0.0442937
chr1:70270855-70315566-	hsa_circ_0012938	918	annot_exons	-5.882	0.0400819
chr1:25340473-25351693+	hsa_circ_0007054	287	annot_exons	-5.883	0.0407847
chr5:137634036-137639977-	hsa_circ_0074063	547	annot_exons	-5.884	0.0419378
chr7:17890362-17897446-	hsa_circ_0079524	428	annot_exons	-5.885	0.0292073
chr9:76023737-76027037+	hsa_circ_0087230	221	annot_exons	-5.887	0.0403504
chr9:109050282-109050692-	hsa_circ_0087905	269	annot_exons	-5.887	0.0337426
chr18:79277053-79307234+	hsa_circ_0048019	505	annot_exons	-5.89	0.0295466
chr14:88746184-88754671-	hsa_circ_0032882	259	annot_exons	-5.891	0.0412502
chr20:25020009-25030958-	hsa_circ_0059630	815	annot_exons	-5.892	0.0397355
chr1:58506059-58536741-	hsa_circ_0000072	865	annot_exons	-5.895	0.0364446
chr20:49639677-49643650-	hsa_circ_0006253	553	annot_exons	-5.898	0.039976
chr8:52683548-52686967-	hsa_circ_0084501	535	annot_exons	-5.903	0.0395451
chr10:102876953-102890678+	hsa_circ_0092498	492	annot_exons	-5.903	0.0402304
chr2:134936840-134947899+	hsa_circ_0002388	469	annot_exons	-5.904	0.0392812
chr3:136398748-136423044-	hsa_circ_0067474	627	annot_exons	-5.904	0.0407847
chr1:236806143-236816543+	hsa_circ_0004039	515	annot_exons	-5.904	0.03098
chrX:77688817-77717243-	hsa_circ_0140620	574	annot_exons	-5.907	0.0407847
chr14:73024025-73024942-	hsa_circ_0102548	917	one_exon	-5.909	0.0474896
chr5:138424074-138425582+	hsa_circ_0004763	439	annot_exons	-5.909	0.0403504
chr7:107281299-107283732-	hsa_circ_0081891	262	annot_exons	-5.91	0.039976
chr4:147633764-147634558+	hsa_circ_0125469	562	annot_exons	-5.914	0.0438144
chr10:84438511-84477664+	hsa_circ_0018998	546	annot_exons	-5.915	0.0346335
chr15:63622814-63624327-	hsa_circ_0104121	413	annot_exons	-5.918	0.0389971
chr2:210192803-210203444-		329	annot_exons	-5.919	0.0429034
chr10:15128349-15135418-	hsa_circ_0093199	753	annot_exons	-5.921	0.0430024
chr7:121266226-121271430+		558	annot_exons	-5.926	0.0386211
chr9:127339644-127342334+	hsa_circ_0088633	223	annot_exons	-5.926	0.0389971
chr9:111527267-111530963+	hsa_circ_0137708	842	annot_exons	-5.931	0.0390795
chr15:42634855-42638812+	hsa_circ_0103514	325	annot_exons	-5.931	0.0426375
chr4:51863436-51899378+	hsa_circ_0069718	590	annot_exons	-5.932	0.0292073
chr7:131429032-131445903+	hsa_circ_0082415	678	annot_exons	-5.933	0.0267204
chr5:134697125-134698057+	hsa_circ_0073992	280	annot_exons	-5.934	0.0402304
chr22:38495795-38501280-	hsa_circ_0063328	593	annot_exons	-5.934	0.038249
chr5:41762110-41807438-	hsa_circ_0129072	982	annot_exons	-5.934	0.0384869
chr14:80862756-80906081-	hsa_circ_0002499	528	annot_exons	-5.935	0.0391194
chr10:124408541-124412200-	hsa_circ_0008898	549	annot_exons	-5.936	0.0274531
chr11:87067693-87071615+	hsa_circ_0023970	221	annot_exons	-5.94	0.0386211
chr1:45714245-45719340-	hsa_circ_0113456	482	annot_exons	-5.94	0.0384869
chr6:131145284-131169273+	hsa_circ_0130687	570	annot_exons	-5.94	0.0353046
chr1:20749722-20773610-	hsa_circ_0000023	791	annot_exons	-5.943	0.0295466
chr10:125812213-125816525-	hsa_circ_0008369	345	annot_exons	-5.946	0.0449268
chr2:169538012-169544835-	hsa_circ_0117996	373	annot_exons	-5.947	0.0384869
chr5:80174953-80178064-	hsa_circ_0129765	356	annot_exons	-5.954	0.0379367
chr7:55982209-55994988+	hsa_circ_0080251	339	annot_exons	-5.954	0.0379367
chr5:57246299-57247215+	hsa_circ_0072546	326	annot_exons	-5.955	0.0389971
chr1:10149183-10161286+	hsa_circ_0009701	607	annot_exons	-5.958	0.0379367
chr14:45008912-45027474+	hsa_circ_0101848	600	annot_exons	-5.958	0.0377517
chr1:200760838-200815644+	hsa_circ_0015839	506	annot_exons	-5.96	0.0337426
chr2:210192803-210205796-	hsa_circ_0119017	596	annot_exons	-5.96	0.0375321
chr5:73554321-73561288-	hsa_circ_0129585	516	annot_exons	-5.962	0.0262682
chr16:71676446-71679535-	hsa_circ_0040356	581	annot_exons	-5.965	0.0377193
chr21:39215236-39218660-	hsa_circ_0116023	403	annot_exons	-5.965	0.0384869
chr15:57231151-57234107+	hsa_circ_0006380	456	annot_exons	-5.966	0.0384499
chr5:103096540-103097781-	hsa_circ_0006499	655	annot_exons	-5.972	0.026125
chr16:68859883-68863061+	hsa_circ_0003220	758	annot_exons	-5.973	0.0409161
chr22:38494629-38501280-	hsa_circ_0002211	927	annot_exons	-5.978	0.0290249
chr12:19473247-19500221+	hsa_circ_0005257	424	annot_exons	-5.981	0.0274531
chr17:64519319-64526199+		679	exon_intron	-5.982	0.0293374
chr17:64519321-64526201+		679	exon_intron	-5.983	0.0293374
chrX:106980890-106985250-		417	exon_intron	-5.983	0.0372815
chr9:4823547-4827033+	hsa_circ_0006345	248	annot_exons	-5.986	0.0375321
chr3:16294855-16303592+	hsa_circ_0122599	679	annot_exons	-5.986	0.0370917
chr4:182600923-182628889+	hsa_circ_0071480	477	annot_exons	-5.99	0.0371025
chr13:49480218-49485723+	hsa_circ_0030256	707	annot_exons	-5.997	0.0389971
chr10:70152262-70161069-	hsa_circ_0094070	758	annot_exons	-5.998	0.0264519
chr11:3691346-3693375-	hsa_circ_0004146	287	annot_exons	-6	0.0366847
chr1:237566566-237569319+	hsa_circ_0112651	384	annot_exons	-6.001	0.0366847
chr2:230759958-230793331+	hsa_circ_0003898	441	annot_exons	-6.002	0.0369676
chr17:55072899-55081183+	hsa_circ_0044699	478	annot_exons	-6.002	0.0366847
chrX:107526581-107554504+	hsa_circ_0139539	769	annot_exons	-6.004	0.0367104
chr22:45689711-45702847+	hsa_circ_0004243	531	annot_exons	-6.005	0.0274531
chr2:230442936-230449150+	hsa_circ_0005116	479	annot_exons	-6.007	0.0371025
chr5:55645788-55664863-	hsa_circ_0008731	641	annot_exons	-6.011	0.0384869
chr22:32478980-32485209+	hsa_circ_0001222	665	annot_exons	-6.012	0.0295466
chr6:106248149-106308491-	hsa_circ_0130174	465	annot_exons	-6.013	0.02878
chr14:60811986-60879835+	hsa_circ_0008215	389	annot_exons	-6.014	0.0366847
chr13:98474820-98519473-	hsa_circ_0005148	555	annot_exons	-6.016	0.0369676
chr14:96341521-96347341-	hsa_circ_0002223	762	annot_exons	-6.018	0.0344901
chr10:16982483-17019983-		678	annot_exons	-6.018	0.0366847
chr1:48355669-48399644-	hsa_circ_0113488	708	annot_exons	-6.019	0.0389051
chr5:112985834-113001674+	hsa_circ_0073608	753	annot_exons	-6.022	0.02878
chr4:3186596-3189093+	hsa_circ_0126192	502	annot_exons	-6.023	0.0323592
chr3:319682-328354+	hsa_circ_0123653	479	annot_exons	-6.023	0.0366708
chr1:91695671-91712542-		571	annot_exons	-6.033	0.0363772
chr11:83962884-83980642-	hsa_circ_0096596	421	annot_exons	-6.033	0.0417779
chr1:225828724-225829534+		810	exon_intron	-6.034	0.0366175
chr11:93790573-93794035+	hsa_circ_0000349	442	annot_exons	-6.035	0.0381525
chr17:19958013-19958571-	hsa_circ_0004719	558	one_exon	-6.039	0.0381525
chr2:241407536-241434321+	hsa_circ_0119504	700	annot_exons	-6.04	0.0364711
chr5:31983154-31983656+	hsa_circ_0128824	502	one_exon	-6.045	0.0364446
chr2:200876918-200887685-	hsa_circ_0057727	535	annot_exons	-6.045	0.0364446
chr13:100301459-100368574+	hsa_circ_0099734	740	annot_exons	-6.049	0.0313107
chr4:147857552-147881932+	hsa_circ_0071106	650	annot_exons	-6.054	0.0300098
chr2:8888017-8958642-	hsa_circ_0008847	376	annot_exons	-6.054	0.0262682
chr7:156756392-156826744-	hsa_circ_0003511	657	annot_exons	-6.058	0.0267204
chr16:8920358-8930397-	hsa_circ_0008638	707	annot_exons	-6.059	0.0359407
chr9:112403994-112405722+	hsa_circ_0088087	263	annot_exons	-6.06	0.0367016
chr3:121223002-121240507+	hsa_circ_0121599	444	annot_exons	-6.063	0.0365357
chr2:84870224-84870785-	hsa_circ_0004420	561	one_exon	-6.063	0.0292073
chr3:56668396-56673725-	hsa_circ_0124315	566	annot_exons	-6.065	0.0358727
chr3:15013588-15014174+	hsa_circ_0007309	586	exon_intron	-6.067	0.0353046
chr1:172551511-172557794+	hsa_circ_0000160	670	annot_exons	-6.07	0.034715
chr18:21383509-21403994+	hsa_circ_0108029	841	annot_exons	-6.071	0.0367378
chr7:130026157-130039547-	hsa_circ_0082326	367	annot_exons	-6.071	0.0377394
chr1:64137368-64142650+	hsa_circ_0113881	692	annot_exons	-6.075	0.0365357
chr6:144781921-144803147+	hsa_circ_0001648	897	annot_exons	-6.075	0.0303541
chr17:82763964-82781721+	hsa_circ_0000818	536	annot_exons	-6.076	0.032974
chr8:86528535-86532580+	hsa_circ_0137228	469	annot_exons	-6.077	0.0353046
chr10:14896845-14897517+	hsa_circ_0006780	672	one_exon	-6.078	0.0353046
chr7:77778337-77778814+	hsa_circ_0134710	394	annot_exons	-6.08	0.0375321
chr16:70526586-70530917+	hsa_circ_0105867	754	annot_exons	-6.08	0.0353046
chr11:47797778-47801930-	hsa_circ_0022075	514	annot_exons	-6.08	0.0349913
chr1:25448807-25456831+	hsa_circ_0010937	430	annot_exons	-6.086	0.0403644
chr12:26996741-26999676-	hsa_circ_0007683	272	annot_exons	-6.088	0.0317543
chr7:130026157-130049144-	hsa_circ_0007735	630	annot_exons	-6.09	0.0349913
chr10:115300033-115334419+	hsa_circ_0092788	760	annot_exons	-6.096	0.0347902
chr15:76274411-76295737-	hsa_circ_0000638	996	annot_exons	-6.099	0.0267204
chr12:48088800-48098124-	hsa_circ_0026028	376	annot_exons	-6.101	0.034715
chr15:43432193-43438416-	hsa_circ_0103590	577	annot_exons	-6.106	0.0346335
chr7:36335045-36336297-	hsa_circ_0134217	277	annot_exons	-6.106	0.0366847
chr4:82866807-82867316-	hsa_circ_0070245	315	annot_exons	-6.109	0.02878
chr12:19462509-19500221+	hsa_circ_0006128	632	annot_exons	-6.109	0.0264261
chr7:24623665-24641868+	hsa_circ_0079619	281	annot_exons	-6.11	0.0347902
chr9:36246030-36249397-	hsa_circ_0087009	658	annot_exons	-6.11	0.0347902
chr6:152236106-152239706-	hsa_circ_0131073	503	annot_exons	-6.113	0.0389585
chr12:98773041-98801125-	hsa_circ_0099668	451	annot_exons	-6.115	0.0346335
chr8:100259106-100264785-	hsa_circ_0135304	775	annot_exons	-6.115	0.0365357
chr14:56279675-56290456+	hsa_circ_0000541	489	annot_exons	-6.115	0.034715
chr7:121015664-121064313+	hsa_circ_0006228	568	annot_exons	-6.116	0.0359407
chr1:114463103-114463556-	hsa_circ_0013637	278	annot_exons	-6.119	0.034769
chr4:39300020-39303151-	hsa_circ_0008596	698	annot_exons	-6.12	0.0346335
chr2:24563903-24584560+	hsa_circ_0000983	612	exon_intron	-6.122	0.0271759
chr15:65669778-65670188-	hsa_circ_0035929	323	annot_exons	-6.123	0.0347775
chr13:45516142-45519094+	hsa_circ_0003401	345	annot_exons	-6.124	0.0349913
chrX:31169442-31182904-	hsa_circ_0140180	746	annot_exons	-6.126	0.0346506
chr13:75302242-75306471-	hsa_circ_0030421	318	annot_exons	-6.126	0.0346335
chr5:73773854-73795391+	hsa_circ_0006874	549	annot_exons	-6.129	0.0346335
chr2:159446781-159453801-	hsa_circ_0117783	551	annot_exons	-6.131	0.0346335
chr1:35822861-35826835+	hsa_circ_0113194	663	annot_exons	-6.131	0.0367104
chr16:15879803-15884205-	hsa_circ_0003349	355	annot_exons	-6.132	0.0346335
chr18:49257009-49282175-	hsa_circ_0007006	514	annot_exons	-6.132	0.0349913
chr18:13666478-13671973-	hsa_circ_0107963	445	annot_exons	-6.133	0.0429034
chr5:65576878-65583219+	hsa_circ_0072700	563	annot_exons	-6.135	0.0346335
chr10:126970701-127000307+	hsa_circ_0002669	939	annot_exons	-6.136	0.0262623
chr18:79126266-79214038+	hsa_circ_0108905	549	annot_exons	-6.136	0.0346335
chr12:40028300-40048210-	hsa_circ_0007918	369	annot_exons	-6.138	0.0346335
chr22:40868998-40882177+	hsa_circ_0116599	525	annot_exons	-6.138	0.0344901
chr7:156966269-156969752+	hsa_circ_0133784	599	annot_exons	-6.139	0.0363772
chr15:65700543-65701890-	hsa_circ_0000619	403	annot_exons	-6.142	0.034715
chr5:108867766-108883518+	hsa_circ_0127494	565	annot_exons	-6.142	0.0364099
chr1:108148278-108161293-	hsa_circ_0004270	532	annot_exons	-6.143	0.0264519
chr8:33388962-33389798-	hsa_circ_0083902	836	one_exon	-6.148	0.0363772
chr1:244552321-244561145+	hsa_circ_0006080	971	annot_exons	-6.149	0.0346335
chr4:83416730-83427720-	hsa_circ_0127118	680	annot_exons	-6.149	0.0365357
chr4:61934839-61948276+	hsa_circ_0069863	693	annot_exons	-6.155	0.0337674
chr15:65752378-65761438-	hsa_circ_0035957	662	annot_exons	-6.166	0.0262682
chr6:129478692-129481439+	hsa_circ_0130653	298	annot_exons	-6.168	0.0262682
chr3:33516022-33538942-	hsa_circ_0123548	706	annot_exons	-6.169	0.0337426
chr5:40964740-40976840+		416	annot_exons	-6.171	0.0346335
chr14:91481575-91485730-	hsa_circ_0003045	717	annot_exons	-6.172	0.0253125
chr3:47670657-47678311-	hsa_circ_0007198	442	annot_exons	-6.173	0.0337426
chr17:37440504-37442652+	hsa_circ_0005101	247	annot_exons	-6.176	0.0337674
chr7:35667433-35673278-	hsa_circ_0001696	347	annot_exons	-6.177	0.0265794
chr11:78465875-78493195-	hsa_circ_0005935	475	annot_exons	-6.177	0.0264519
chr21:39224407-39229436-	hsa_circ_0001194	382	annot_exons	-6.18	0.0274531
chr7:78125693-78127416-	hsa_circ_0003002	364	annot_exons	-6.18	0.0337426
chr1:212863724-212885396+	hsa_circ_0000182	458	annot_exons	-6.181	0.0346335
chr1:183114530-183115637+	hsa_circ_0004573	307	annot_exons	-6.183	0.0337426
chr10:59664226-59684327-		472	annot_exons	-6.183	0.0339971
chr6:154773988-154795139+	hsa_circ_0001654	576	annot_exons	-6.184	0.0264519
chr11:78469246-78493195-	hsa_circ_0023812	337	annot_exons	-6.189	0.0337426
chr1:39447431-39448763+	hsa_circ_0002104	653	annot_exons	-6.19	0.03462
chr2:30552492-30568176+	hsa_circ_0119741	321	annot_exons	-6.194	0.0262682
chr1:77803269-77815231+	hsa_circ_0013008	522	annot_exons	-6.196	0.0337426
chr8:17098457-17120401+	hsa_circ_0136005	819	annot_exons	-6.197	0.0337426
chrX:53600117-53604834-	hsa_circ_0003732	667	annot_exons	-6.198	0.0337426
chr8:102327741-102346395-	hsa_circ_0008171	905	annot_exons	-6.2	0.0334314
chr3:56139508-56149132-	hsa_circ_0124273	324	annot_exons	-6.201	0.0337426
chr7:40180946-40195060+	hsa_circ_0079943	384	annot_exons	-6.207	0.0347902
chr2:36378356-36396787+	hsa_circ_0005507	721	annot_exons	-6.207	0.0346335
chr7:92294888-92327900+	hsa_circ_0135062	877	annot_exons	-6.209	0.0262682
chr11:126017087-126021520-	hsa_circ_0095311	852	annot_exons	-6.211	0.0348385
chr2:166472316-166477710-		588	annot_exons	-6.217	0.0337426
chr2:8908620-8958642-	hsa_circ_0000972	320	annot_exons	-6.222	0.0312782
chr17:42500706-42501304+	hsa_circ_0008179	325	annot_exons	-6.224	0.0334889
chr5:37721114-37727045+	hsa_circ_0129037	461	annot_exons	-6.228	0.032974
chr5:138398177-138415239+	hsa_circ_0074120	476	annot_exons	-6.228	0.0337674
chr14:71073544-71076419+	hsa_circ_0008965	485	annot_exons	-6.232	0.0329883
chr6:168509914-168608239+	hsa_circ_0131342	856	annot_exons	-6.232	0.0328484
chr11:126018329-126019765-	hsa_circ_0024806	291	annot_exons	-6.233	0.0337426
chr5:79028432-79033408-	hsa_circ_0129713	839	annot_exons	-6.234	0.0329883
chr13:112516439-112527484-	hsa_circ_0000504	751	annot_exons	-6.239	0.0292073
chr4:70950699-70975286+	hsa_circ_0126887	507	annot_exons	-6.24	0.0337674
chr11:3702462-3706627-	hsa_circ_0006548	770	annot_exons	-6.244	0.0328484
chr4:128017362-128028853+	hsa_circ_0070930	710	annot_exons	-6.248	0.0324261
chr2:39336919-39337581-	hsa_circ_0054214	104	annot_exons	-6.249	0.0346335
chr17:59731420-59773944+	hsa_circ_0107278	799	exon_intron	-6.253	0.0337426
chr11:68569747-68576043+	hsa_circ_0023233	417	annot_exons	-6.254	0.0324261
chr10:5720543-5727123+	hsa_circ_0093756	586	annot_exons	-6.254	0.0337426
chr3:142397328-142405076-	hsa_circ_0067619	626	annot_exons	-6.257	0.0329012
chr5:179841906-179844227-	hsa_circ_0007903	234	annot_exons	-6.257	0.0334314
chr5:64325185-64330406+	hsa_circ_0129323	352	annot_exons	-6.258	0.0267204
chr12:100922225-100987670+	hsa_circ_0027871	679	annot_exons	-6.258	0.0324261
chr13:75326196-75349302-	hsa_circ_0002917	758	annot_exons	-6.259	0.0235723
chr6:154787860-154795139+	hsa_circ_0007981	447	annot_exons	-6.268	0.031973
chr3:197865422-197871462+	hsa_circ_0008106	414	annot_exons	-6.269	0.0334314
chr5:62449926-62451933+	hsa_circ_0007915	277	annot_exons	-6.275	0.0320446
chr6:46625417-46642298-	hsa_circ_0076696	754	annot_exons	-6.276	0.03207
chr2:70224553-70236175-	hsa_circ_0006138	485	annot_exons	-6.277	0.0328484
chr10:32451591-32474023+	hsa_circ_0093546	847	annot_exons	-6.279	0.032974
chr6:159682473-159688242-	hsa_circ_0004662	462	annot_exons	-6.281	0.0353046
chr16:83906986-83912367+	hsa_circ_0106062	420	annot_exons	-6.283	0.0319687
chr11:114443855-114450166+	hsa_circ_0005127	674	annot_exons	-6.283	0.0328484
chrX:135545422-135552146+	hsa_circ_0139798	870	annot_exons	-6.284	0.0215801
chr3:50113382-50114251+	hsa_circ_0002479	384	annot_exons	-6.289	0.0318291
chr13:75356146-75362607-	hsa_circ_0100857	777	annot_exons	-6.29	0.0228085
chr2:37032628-37041292-	hsa_circ_0002213	665	annot_exons	-6.29	0.031999
chr13:45516142-45525051+	hsa_circ_0008937	421	annot_exons	-6.29	0.0323382
chr10:91992118-92008275+	hsa_circ_0005975	959	annot_exons	-6.292	0.0317641
chr12:110128949-110143545+	hsa_circ_0097245	697	annot_exons	-6.295	0.0323592
chr6:85565331-85574378-	hsa_circ_0007300	409	annot_exons	-6.295	0.0334011
chr9:112438430-112459577+	hsa_circ_0088096	546	annot_exons	-6.297	0.0329883
chr1:52477707-52489035-	hsa_circ_0008815	635	annot_exons	-6.299	0.0318291
chr14:75087017-75088641-	hsa_circ_0032651	375	annot_exons	-6.302	0.0377193
chr10:118701305-118730410-	hsa_circ_0002028	429	annot_exons	-6.304	0.0328484
chr14:88694306-88702632-	hsa_circ_0102804	488	annot_exons	-6.306	0.024185
chr8:120001524-120009133+	hsa_circ_0085412	497	annot_exons	-6.307	0.0317543
chr4:147864845-147881932+	hsa_circ_0008243	548	annot_exons	-6.309	0.0317543
chr10:115461974-115469329+	hsa_circ_0092800	298	annot_exons	-6.311	0.0317543
chr1:230663140-230671640+	hsa_circ_0016867	599	annot_exons	-6.311	0.0318291
chr17:60633852-60648082+	hsa_circ_0004958	316	annot_exons	-6.311	0.0262682
chr2:53897869-53901559-	hsa_circ_0120331	531	annot_exons	-6.321	0.0317543
chr2:11566479-11576535+		360	annot_exons	-6.321	0.0324608
chr4:84708908-84717016-	hsa_circ_0070303	463	annot_exons	-6.322	0.0317641
chr19:7152725-7163199-	hsa_circ_0110030	593	annot_exons	-6.325	0.0347902
chr18:33626861-33683568+	hsa_circ_0108271	954	annot_exons	-6.326	0.0317543
chr14:88740386-88754671-	hsa_circ_0102816	514	annot_exons	-6.331	0.0317543
chr20:35847349-35863400+	hsa_circ_0115065	648	annot_exons	-6.331	0.0337426
chr4:42485495-42543986-	hsa_circ_0126418	672	annot_exons	-6.335	0.0344901
chr16:47497398-47515601+	hsa_circ_0000698	518	annot_exons	-6.338	0.0262682
chr8:39136656-39187045+	hsa_circ_0136523	914	annot_exons	-6.341	0.0334314
chr17:60623520-60648082+	hsa_circ_0044968	545	annot_exons	-6.342	0.0317543
chr20:47736702-47757463-	hsa_circ_0060640	515	annot_exons	-6.342	0.0198279
chr8:140818276-140879637-	hsa_circ_0085765	981	annot_exons	-6.343	0.0323382
chr17:39684596-39686019-	hsa_circ_0007990	251	annot_exons	-6.343	0.0334314
chr3:121157503-121233688+	hsa_circ_0121596	431	annot_exons	-6.343	0.0316627
chr11:9989496-10002689-	hsa_circ_0094701	777	annot_exons	-6.344	0.0308118
chr3:11807832-11809682-	hsa_circ_0007287	229	annot_exons	-6.346	0.0317543
chr4:75774675-75790797+	hsa_circ_0006295	685	annot_exons	-6.354	0.0317553
chr3:155829687-155834041-	hsa_circ_0001350	519	annot_exons	-6.361	0.0235723
chr1:75745805-75750546+	hsa_circ_0012964	346	annot_exons	-6.365	0.03098
chr4:2662837-2672372+	hsa_circ_0003869	586	annot_exons	-6.367	0.0328579
chr1:64777622-64789514+	hsa_circ_0012856	789	annot_exons	-6.386	0.0317641
chr1:174241482-174278779+	hsa_circ_0111220	907	annot_exons	-6.386	0.0303541
chr11:17131915-17145942-	hsa_circ_0021396	671	annot_exons	-6.387	0.0303541
chr7:16216065-16278226-	hsa_circ_0133855	416	annot_exons	-6.39	0.0303541
chr10:91994534-92008275+	hsa_circ_0008148	614	annot_exons	-6.394	0.0299692
chr1:224730461-224734706+	hsa_circ_0002137	257	annot_exons	-6.4	0.0295466
chr5:129694719-129704391+	hsa_circ_0127852	494	annot_exons	-6.402	0.0346335
chr2:61493893-61497007-	hsa_circ_0006493	486	annot_exons	-6.407	0.03098
chr5:40934324-40945368+		600	annot_exons	-6.422	0.0295466
chr9:109050282-109064567-	hsa_circ_0003965	591	annot_exons	-6.422	0.0262682
chr5:145796441-145826200-	hsa_circ_0008647	638	annot_exons	-6.425	0.024185
chr13:95161188-95166367-	hsa_circ_0007470	631	annot_exons	-6.429	0.0295466
chr9:19325938-19328162+	hsa_circ_0086467	300	annot_exons	-6.43	0.0381525
chr10:68393137-68401737-	hsa_circ_0093951	472	annot_exons	-6.431	0.0302953
chr14:88681889-88696952-	hsa_circ_0032869	886	annot_exons	-6.437	0.0226804
chr4:139137629-139139497-	hsa_circ_0007466	323	annot_exons	-6.443	0.0292073
chr12:100971305-100987670+	hsa_circ_0008008	278	annot_exons	-6.443	0.0295466
chr10:15833629-15847943-	hsa_circ_0006665	728	annot_exons	-6.445	0.0295466
chr1:185214506-185231708+	hsa_circ_0004689	469	annot_exons	-6.446	0.0242683
chr5:74834425-74841679-	hsa_circ_0004405	493	annot_exons	-6.447	0.0283535
chr1:151024610-151027327+	hsa_circ_0000126	439	annot_exons	-6.448	0.0292073
chr10:68393137-68394451-	hsa_circ_0000239	252	annot_exons	-6.453	0.0295466
chr3:136452032-136502779-	hsa_circ_0122080	752	annot_exons	-6.455	0.03098
chr6:149738642-149742570-	hsa_circ_0078241	317	annot_exons	-6.455	0.021386
chr17:51217333-51225209-	hsa_circ_0003871	534	annot_exons	-6.456	0.0226092
chr15:34927034-34938813-	hsa_circ_0103353	477	annot_exons	-6.458	0.0303541
chr8:98547968-98596169-	hsa_circ_0085043	457	annot_exons	-6.461	0.03098
chr7:137901353-137916012-	hsa_circ_0005047	904	annot_exons	-6.461	0.0291972
chr12:100534889-100540818+		480	annot_exons	-6.461	0.0295466
chr2:72465159-72480750-	hsa_circ_0120921	315	annot_exons	-6.464	0.0262682
chr4:83056925-83063246+	hsa_circ_0070268	476	annot_exons	-6.467	0.0292073
chr5:145817893-145826200-	hsa_circ_0006528	532	annot_exons	-6.476	0.024185
chr3:15414020-15415942-	hsa_circ_0008277	940	annot_exons	-6.477	0.0292073
chr4:76134174-76144473-	hsa_circ_0070039	662	annot_exons	-6.483	0.0265794
chr12:96909751-96920125+	hsa_circ_0099620	644	annot_exons	-6.483	0.03098
chr3:142736378-142748460+	hsa_circ_0001345	460	annot_exons	-6.483	0.024185
chr3:33684358-33696933-	hsa_circ_0001280	449	annot_exons	-6.485	0.0293374
chr5:129526283-129528677+	hsa_circ_0073810	415	annot_exons	-6.488	0.0319687
chr5:87331347-87338091+	hsa_circ_0007507	478	annot_exons	-6.498	0.0287115
chr11:85981128-85982003-	hsa_circ_0023900	263	annot_exons	-6.501	0.0303541
chr1:155438326-155439068-	hsa_circ_0000137	742	one_exon	-6.51	0.0293374
chr17:34983001-34986131+	hsa_circ_0043082	695	annot_exons	-6.51	0.0284001
chr3:28435109-28492173+	hsa_circ_0123456	749	annot_exons	-6.511	0.0287115
chr4:55877916-55890386+	hsa_circ_0003936	465	annot_exons	-6.511	0.0287115
chr2:190900563-190924593+	hsa_circ_0001085	643	annot_exons	-6.514	0.0211987
chr12:123345257-123350441-	hsa_circ_0002510	550	annot_exons	-6.517	0.0303541
chr12:50685832-50697175+	hsa_circ_0098735	731	annot_exons	-6.519	0.0287115
chr6:144537581-144551082+	hsa_circ_0130909	695	annot_exons	-6.533	0.0287115
chr14:88852970-88861332+	hsa_circ_0006603	285	annot_exons	-6.533	0.0290249
chr3:32138586-32140366+	hsa_circ_0123503	280	annot_exons	-6.534	0.0292073
chr3:47105996-47116754-	hsa_circ_0123913	385	annot_exons	-6.543	0.0280047
chr2:29131257-29135666+	hsa_circ_0006348	515	annot_exons	-6.546	0.029046
chr8:18572527-18575285-	hsa_circ_0083470	303	annot_exons	-6.549	0.027884
chr11:13413529-13421838-	hsa_circ_0008967	707	annot_exons	-6.551	0.0303541
chr5:81123641-81127163+	hsa_circ_0008315	216	annot_exons	-6.559	0.0291972
chr12:31433154-31442925-	hsa_circ_0025821	245	annot_exons	-6.564	0.0284139
chr14:45008912-45032376+	hsa_circ_0031757	908	annot_exons	-6.565	0.0276474
chr7:33146268-33177591+	hsa_circ_0134157	545	annot_exons	-6.572	0.0272877
chr16:23102318-23108183-	hsa_circ_0008498	601	annot_exons	-6.573	0.0274531
chr15:56689040-56693215-	hsa_circ_0008004	399	annot_exons	-6.578	0.0283535
chr5:79439009-79457018-	hsa_circ_0006916	522	annot_exons	-6.581	0.0232336
chr6:42637010-42642481+	hsa_circ_0076378	423	annot_exons	-6.583	0.0270683
chr15:49235850-49283718+	hsa_circ_0035188	490	annot_exons	-6.585	0.0226804
chr4:98404476-98421394+	hsa_circ_0070482	803	annot_exons	-6.588	0.0271759
chr11:126019618-126021520-	hsa_circ_0095314	420	annot_exons	-6.588	0.0269996
chr1:198232552-198279061+	hsa_circ_0015802	821	annot_exons	-6.591	0.0287115
chr10:68487143-68493570-	hsa_circ_0003459	421	annot_exons	-6.596	0.0269996
chr6:24405167-24418578+	hsa_circ_0075834	990	annot_exons	-6.597	0.0287115
chr2:54050957-54057360+	hsa_circ_0004462	215	annot_exons	-6.602	0.0272877
chr1:77711746-77715868-	hsa_circ_0005374	488	annot_exons	-6.603	0.0311739
chr4:184659339-184678394+	hsa_circ_0003788	827	annot_exons	-6.605	0.0267204
chr15:50643339-50663046-	hsa_circ_0004951	532	annot_exons	-6.608	0.0267204
chr6:57124733-57142095+	hsa_circ_0007587	818	annot_exons	-6.608	0.0267204
chr6:109419186-109431345-	hsa_circ_0130270	457	annot_exons	-6.613	0.0276013
chr12:31442774-31447769-	hsa_circ_0008445	383	annot_exons	-6.616	0.0169464
chr4:128992166-129003876-	hsa_circ_0001439	396	annot_exons	-6.619	0.0262682
chr6:36899425-36902434+	hsa_circ_0004764	422	annot_exons	-6.62	0.0270683
chr5:95763507-95783963+	hsa_circ_0006725	711	annot_exons	-6.623	0.0198279
chr5:151786571-151791062+	hsa_circ_0003278	430	annot_exons	-6.628	0.0274531
chr11:61437624-61446113+	hsa_circ_0096030	685	annot_exons	-6.628	0.0265794
chr7:158773340-158798076-	hsa_circ_0133845	431	annot_exons	-6.635	0.03098
chr12:19253939-19265850+	hsa_circ_0025544	484	annot_exons	-6.635	0.02878
chr2:132728815-132732051-	hsa_circ_0056508	452	annot_exons	-6.638	0.0264519
chr2:61482956-61490776-	hsa_circ_0002607	925	annot_exons	-6.638	0.0264519
chr10:18527587-18536196+	hsa_circ_0093260	358	annot_exons	-6.64	0.0264519
chr12:26979783-26990627-	hsa_circ_0025705	499	annot_exons	-6.642	0.0264519
chr11:123083084-123084713-	hsa_circ_0003997	493	annot_exons	-6.647	0.0269528
chr11:3705199-3706627-	hsa_circ_0020875	340	annot_exons	-6.654	0.0264519
chr4:54267288-54270748+		478	annot_exons	-6.66	0.0267204
chr1:64629354-64641969+	hsa_circ_0113889	639	annot_exons	-6.663	0.0199972
chr5:112985834-113004077+	hsa_circ_0001520	889	annot_exons	-6.666	0.0263376
chr21:39218151-39225197-	hsa_circ_0061722	451	annot_exons	-6.669	0.0263376
chr2:241407536-241413421+	hsa_circ_0059074	292	annot_exons	-6.67	0.0263376
chr12:110485077-110487943+	hsa_circ_0004516	519	annot_exons	-6.671	0.0264519
chr4:139060323-139073567-	hsa_circ_0007137	919	annot_exons	-6.673	0.0264519
chr5:16779544-16783469-	hsa_circ_0128535	463	annot_exons	-6.678	0.0268784
chr1:111147641-111161296+	hsa_circ_0000106	702	annot_exons	-6.678	0.0264261
chr14:102343820-102344389-	hsa_circ_0101308	569	intergenic	-6.683	0.0263376
chr12:26990449-27003390-	hsa_circ_0005824	869	annot_exons	-6.688	0.0262682
chr5:77449759-77489572-	hsa_circ_0073081	646	annot_exons	-6.69	0.0262682
chr5:95736888-95763620+	hsa_circ_0073434	933	annot_exons	-6.691	0.0262682
chr14:22950313-22952683-	hsa_circ_0005663	570	annot_exons	-6.696	0.0262682
chrX:77557450-77593849-	hsa_circ_0091090	743	annot_exons	-6.7	0.0262682
chr18:5478240-5489194-	hsa_circ_0108690	392	annot_exons	-6.705	0.0287115
chr16:11763477-11765685-	hsa_circ_0003769	480	annot_exons	-6.705	0.0303541
chr10:110881232-110887886+	hsa_circ_0092662	734	annot_exons	-6.71	0.0262682
chr5:113082859-113085310-	hsa_circ_0004629	386	annot_exons	-6.71	0.0262682
chr1:8495062-8557523-	hsa_circ_0006837	934	annot_exons	-6.716	0.0262682
chr2:239990073-240014860-	hsa_circ_0001119	452	annot_exons	-6.719	0.0262682
chr3:172247532-172285984+	hsa_circ_0001362	585	annot_exons	-6.72	0.0262682
chr16:20729229-20729553+		324	intronic	-6.729	0.0226804
chr4:17961902-17972885-	hsa_circ_0069285	276	annot_exons	-6.736	0.0262682
chr15:65752378-65756472-	hsa_circ_0035956	583	annot_exons	-6.737	0.0262682
chr11:94485923-94490965-	hsa_circ_0024043	294	annot_exons	-6.737	0.0262682
chr6:116698703-116705160+	hsa_circ_0001639	316	annot_exons	-6.74	0.0262682
chr4:86693586-86701801+	hsa_circ_0007263	649	annot_exons	-6.74	0.0271759
chr7:95362361-95372338-		705	annot_exons	-6.755	0.0262682
chr6:136669282-136698682-	hsa_circ_0009034	754	annot_exons	-6.76	0.0182251
chr22:41125863-41127748+	hsa_circ_0008174	439	annot_exons	-6.765	0.0262682
chr15:92953356-92967513+	hsa_circ_0104926	687	annot_exons	-6.771	0.0262682
chr5:80767932-80813741+	hsa_circ_0129799	917	annot_exons	-6.773	0.0262623
chr6:131199460-131219808+		417	annot_exons	-6.773	0.0262682
chr1:52493610-52509712-	hsa_circ_0003632	436	annot_exons	-6.776	0.0211987
chr2:168691033-168717978+	hsa_circ_0007024	380	annot_exons	-6.781	0.0259616
chr5:79640850-79669028+	hsa_circ_0002260	743	annot_exons	-6.793	0.0256173
chr5:154033790-154034946-	hsa_circ_0007691	396	annot_exons	-6.802	0.0256173
chr9:75932378-75986245+	hsa_circ_0138983	219	annot_exons	-6.805	0.0262682
chr2:47838858-47839769-	hsa_circ_0003872	355	annot_exons	-6.806	0.0256173
chr4:25151959-25159107-	hsa_circ_0069338	698	annot_exons	-6.819	0.0250866
chr1:7835761-7837149+	hsa_circ_0114230	335	annot_exons	-6.819	0.0262682
chr2:226864603-226867318+	hsa_circ_0058493	656	annot_exons	-6.827	0.024185
chr10:126996747-126999435+	hsa_circ_0020427	376	annot_exons	-6.831	0.0248119
chr16:72088986-72090786-	hsa_circ_0040414	321	annot_exons	-6.839	0.0262682
chr12:31398174-31409384-	hsa_circ_0098362	575	annot_exons	-6.84	0.0246522
chr13:100301459-100330671+	hsa_circ_0002880	534	annot_exons	-6.85	0.0256173
chr12:112071894-112078741-	hsa_circ_0028334	559	annot_exons	-6.856	0.0262682
chr3:17372074-17384015-	hsa_circ_0008286	486	annot_exons	-6.857	0.0248119
chr4:120754552-120785091-	hsa_circ_0006647	435	annot_exons	-6.858	0.024185
chr10:45639815-45663842-	hsa_circ_0093677	936	annot_exons	-6.86	0.024185
chr9:4860124-4860901+	hsa_circ_0007592	777	one_exon	-6.881	0.024185
chr2:201545542-201582217-	hsa_circ_0118650	646	annot_exons	-6.884	0.0267204
chr12:31402497-31426424-	hsa_circ_0098369	843	annot_exons	-6.884	0.0249491
chr11:68759568-68761687-	hsa_circ_0023249	360	annot_exons	-6.885	0.024185
chr10:115215696-115268444+	hsa_circ_0092774	752	annot_exons	-6.896	0.024185
chr3:31576395-31580096+	hsa_circ_0001278	397	annot_exons	-6.909	0.0218539
chr1:145974824-145975436+		297	annot_exons	-6.909	0.024185
chr18:21366026-21395561+	hsa_circ_0108026	651	annot_exons	-6.913	0.024185
chr17:67853939-67854762+	hsa_circ_0045431	823	one_exon	-6.916	0.024185
chr10:75150513-75151106+	hsa_circ_0006148	593	one_exon	-6.928	0.024185
chr18:21536041-21568094-	hsa_circ_0008520	781	annot_exons	-6.929	0.024185
chr1:246726891-246740301+	hsa_circ_0112861	324	annot_exons	-6.94	0.024185
chr5:113532878-113535798+	hsa_circ_0127646	427	annot_exons	-6.979	0.024185
chr6:75634706-75663518+	hsa_circ_0077083	641	annot_exons	-6.979	0.0230287
chr18:57731413-57732023+	hsa_circ_0108698	610	antisense	-6.983	0.024185
chr22:42019310-42020096+	hsa_circ_0001239	344	annot_exons	-6.987	0.0235723
chr12:22482556-22506819-	hsa_circ_0098155	765	annot_exons	-6.995	0.0230287
chr10:35060873-35071339-	hsa_circ_0000234	339	annot_exons	-7	0.0230287
chr3:197085579-197119530-	hsa_circ_0007345	673	annot_exons	-7	0.0230287
chr20:2964271-2965202+	hsa_circ_0006117	421	annot_exons	-7.001	0.0230287
chr3:31576395-31600459+	hsa_circ_0003338	563	annot_exons	-7.001	0.024185
chr14:91481575-91490802-	hsa_circ_0032965	773	annot_exons	-7.009	0.0164596
chr11:86012280-86031611-	hsa_circ_0023940	528	annot_exons	-7.013	0.0230287
chr5:173108623-173123202+	hsa_circ_0128618	582	annot_exons	-7.029	0.0230287
chr2:203056426-203057453+	hsa_circ_0005395	210	annot_exons	-7.036	0.0230287
chr2:110161602-110163135-	hsa_circ_0056019	183	annot_exons	-7.046	0.0256173
chr7:129005015-129018157-	hsa_circ_0082273	576	annot_exons	-7.054	0.0230287
chr2:43712224-43738520+	hsa_circ_0007879	822	annot_exons	-7.06	0.0230287
chr6:152628264-152628554-	hsa_circ_0003068	290	one_exon	-7.061	0.0230287
chr7:854919-857957+	hsa_circ_0079074	261	annot_exons	-7.072	0.024185
chr3:16286341-16303592+	hsa_circ_0001273	786	annot_exons	-7.076	0.024185
chr3:179681877-179708957+	hsa_circ_0068103	637	annot_exons	-7.077	0.0226804
chr6:136694139-136697387-	hsa_circ_0006554	447	annot_exons	-7.079	0.0230287
chr15:52425829-52433285-	hsa_circ_0002207	428	annot_exons	-7.087	0.0226804
chr1:31915894-31919658-	hsa_circ_0007364	782	annot_exons	-7.105	0.0198279
chr8:100527844-100529860-	hsa_circ_0085129	497	annot_exons	-7.109	0.0226804
chr5:129684119-129704391+	hsa_circ_0073817	648	annot_exons	-7.113	0.0163817
chr8:17234715-17237373-	hsa_circ_0008752	307	annot_exons	-7.113	0.0226804
chr4:40934455-40945070-	hsa_circ_0008453	416	annot_exons	-7.113	0.0231937
chr1:243613670-243695716-	hsa_circ_0017251	650	annot_exons	-7.116	0.0240061
chr17:64519320-64522895+	hsa_circ_0045306	436	annot_exons	-7.12	0.0226092
chr10:131934457-131947791+	hsa_circ_0093122	982	annot_exons	-7.156	0.0226804
chr2:186740227-186754049+	hsa_circ_0057328	774	annot_exons	-7.163	0.0226804
chr8:18765448-18804898-	hsa_circ_0002111	737	annot_exons	-7.164	0.0230287
chr9:109141342-109147189-	hsa_circ_0137670	386	annot_exons	-7.165	0.0230287
chr12:123004393-123005548-	hsa_circ_0029168	519	annot_exons	-7.177	0.0215801
chr2:203402575-203427269+	hsa_circ_0007951	513	annot_exons	-7.192	0.0125923
chr5:109713519-109755456+	hsa_circ_0127512	700	annot_exons	-7.208	0.0215801
chr11:83962884-83965468-	hsa_circ_0096595	284	annot_exons	-7.211	0.0229587
chr10:91848382-91851336+	hsa_circ_0008332	457	annot_exons	-7.216	0.021386
chr16:47497398-47547548+	hsa_circ_0004791	634	annot_exons	-7.228	0.0115564
chr20:59773278-59774490+	hsa_circ_0115523	423	annot_exons	-7.234	0.0211987
chr10:115120184-115165645+	hsa_circ_0020094	799	annot_exons	-7.242	0.0216702
chr7:32489248-32490766-	hsa_circ_0134123	945	exon_intron	-7.243	0.0211987
chr11:126018329-126021520-	hsa_circ_0095312	564	annot_exons	-7.25	0.0211987
chr5:66759708-66788794+	hsa_circ_0072741	279	annot_exons	-7.266	0.021386
chr10:33254027-33270856-	hsa_circ_0002169	733	annot_exons	-7.27	0.021386
chr10:48401611-48410168+	hsa_circ_0002968	499	annot_exons	-7.27	0.0198279
chr2:100006631-100008932-	hsa_circ_0001055	820	annot_exons	-7.281	0.019983
chr1:223132474-223137263-		434	annot_exons	-7.298	0.0215801
chr4:120754552-120811449-	hsa_circ_0005654	758	annot_exons	-7.309	0.0182251
chr7:121015664-121100094+	hsa_circ_0082034	941	annot_exons	-7.316	0.0211987
chr12:45331294-45357424+	hsa_circ_0003433	848	annot_exons	-7.325	0.0135784
chr11:18083534-18089510-	hsa_circ_0002778	659	annot_exons	-7.334	0.0229587
chr8:18799294-18804898-	hsa_circ_0004458	643	annot_exons	-7.336	0.0132105
chr2:223998114-224001922-	hsa_circ_0001103	510	annot_exons	-7.367	0.0101804
chr8:33372643-33389798-	hsa_circ_0136407	997	annot_exons	-7.372	0.0197197
chr14:88736363-88754671-	hsa_circ_0032880	852	annot_exons	-7.372	0.0198279
chr5:65567512-65572286+	hsa_circ_0072697	850	annot_exons	-7.374	0.0262682
chr9:77425561-77434522-	hsa_circ_0139020	568	annot_exons	-7.386	0.0197197
chr11:101051423-101126158-		720	annot_exons	-7.39	0.0201516
chr4:106171094-106212835-	hsa_circ_0007540	461	annot_exons	-7.398	0.0198279
chr2:43742740-43745963+	hsa_circ_0120105	432	annot_exons	-7.429	0.0196852
chrX:11169504-11188984-	hsa_circ_0139602	989	annot_exons	-7.458	0.0185955
chr3:197814907-197820430+	hsa_circ_0002266	378	annot_exons	-7.477	0.0182251
chr3:142777631-142785040+	hsa_circ_0067663	665	annot_exons	-7.488	0.0191471
chr6:168509914-168549203+	hsa_circ_0131341	586	annot_exons	-7.501	0.0182251
chr22:21769194-21788808-	hsa_circ_0062435	483	annot_exons	-7.503	0.0198279
chr17:69185476-69187879-		366	annot_exons	-7.523	0.0191471
chr16:46674313-46677398-	hsa_circ_0002500	440	annot_exons	-7.524	0.0179203
chr10:115120184-115129535+	hsa_circ_0020093	536	annot_exons	-7.571	0.00440202
chr1:54040755-54043525-	hsa_circ_0012634	317	annot_exons	-7.609	0.0167722
chr10:115461940-115469329+	hsa_circ_0092796	332	annot_exons	-7.631	0.00870421
chr18:21366026-21403994+	hsa_circ_0003653	951	annot_exons	-7.64	0.0169464
chr13:41811224-41833531-	hsa_circ_0006049	638	annot_exons	-7.665	0.0163393
chr2:169872235-169878574+	hsa_circ_0002603	493	annot_exons	-7.695	0.0162264
chr5:95748332-95763620+	hsa_circ_0130074	746	annot_exons	-7.759	0.0151623
chr14:88416710-88433212+	hsa_circ_0102765	923	annot_exons	-7.813	0.013401
chr4:148152468-148154901-	hsa_circ_0125480	496	annot_exons	-7.832	0.0125923
chr6:136694139-136698682-	hsa_circ_0006856	641	annot_exons	-7.835	0.0115564
chr22:45700281-45740538+	hsa_circ_0001246	811	annot_exons	-7.841	0.0088694
chr10:58789261-58793615+	hsa_circ_0093774	579	annot_exons	-7.892	0.0125923
chr14:66965190-67058786+	hsa_circ_0032254	415	annot_exons	-7.947	0.0115564
chr7:107281299-107298346-	hsa_circ_0081892	467	annot_exons	-7.953	0.0115564
chr3:121378715-121381532+	hsa_circ_0121603	411	annot_exons	-7.964	0.0115564
chr17:69128618-69134742-	hsa_circ_0107583	659	annot_exons	-7.996	0.0115564
chr6:152249160-152256765-	hsa_circ_0002894	600	annot_exons	-8.023	0.0115564
chr3:11809516-11829864-	hsa_circ_0002074	463	annot_exons	-8.065	0.0115564
chr5:109713519-109729513+	hsa_circ_0001519	572	annot_exons	-8.126	0.00511762
chr15:65667448-65670188-	hsa_circ_0035923	777	annot_exons	-8.198	0.0101745
chr3:71690009-71699708-	hsa_circ_0066535	379	annot_exons	-8.217	0.0101745
chr2:29133654-29145367+	hsa_circ_0006908	654	annot_exons	-8.294	0.0088694
chr9:125915685-125935607+	hsa_circ_0003991	569	annot_exons	-8.298	0.0088694
chr15:42950261-42966286-	hsa_circ_0008546	651	annot_exons	-8.372	0.0088694
chr9:83665029-83677961-	hsa_circ_0008510	578	annot_exons	-8.396	0.0088694
chr14:88726540-88746283-	hsa_circ_0032876	830	annot_exons	-8.736	0.0024161
chr16:11779165-11782388-	hsa_circ_0005420	340	annot_exons	-8.769	0.00829972
chr14:88712270-88715195-	hsa_circ_0032873	470	annot_exons	-8.785	0.00440202
chr18:6824761-6837414+	hsa_circ_0108851	568	annot_exons	-8.884	0.00487208
chr2:166447611-166472445-	hsa_circ_0117954	944	annot_exons	-9.333	0.00345554
chr12:100532457-100540818+	hsa_circ_0096964	633	annot_exons	-9.355	0.00360837
chr14:88657375-88665489-	hsa_circ_0102789	880	annot_exons	-9.441	0.00306005
chr14:88726540-88754671-	hsa_circ_0032877	990	annot_exons	-10.173	0.00225623
The circRNAs in bold font were selected for RT-qPCR validation.
