# Supplementary material for: CircATRNL1 and circZNF608 Inhibit Ovarian Cancer by Sequestering miR-152-5p and Encoding Protein
Source: Front Genet. 2022 Feb 23;13:784089. doi: 10.3389/fgene.2022.784089 (PMC8905624; doi:10.3389/fgene.2022.784089)
Supplement: Supplementary file 3 [file Table1.XLSX]

## Sheet: exp
Table S1 Raw read counts of 3 paired ovarian cancer tissues and normal contralateral ovary tissues
	Raw read counts
Genomic Location (hg38)	Normal1	Normal2	Normal3	Tumor1	Tumor2	Tumor3	Source Gene	Spliced Length	Type
chr1:915319-915949+	0	0	0	11	0	0	NA	631	intergenic
chr1:1022201-1022462+	2	0	0	0	14	0	ENSG00000188157	262	one_exon
chr1:1022882-1023103+	0	0	17	0	0	0	ENSG00000188157	222	intronic
chr1:1223244-1223968-	3	15	0	23	0	0	ENSG00000078808	251	annot_exons
chr1:1256992-1257310-	6	22	0	51	14	0	ENSG00000160087	242	annot_exons
chr1:1256992-1267992-	0	3	0	0	0	0	ENSG00000160087	591	annot_exons
chr1:1279068-1280666+	0	8	0	0	0	0	ENSG00000162572	1599	exon_intron
chr1:1402023-1402179-	0	0	10	0	0	0	ENSG00000242485	157	one_exon
chr1:1402023-1402179+	0	0	9	0	0	0	ENSG00000242485	157	antisense
chr1:1460448-1489955+	0	7	0	0	11	0	ENSG00000160072	13455	exon_intron
chr1:1527895-1528786+	0	0	0	12	0	0	ENSG00000197785	892	intronic
chr1:1535208-1535797-	2	0	0	0	0	0	ENSG00000205090	509	annot_exons
chr1:1561332-1564916-	56	29	11	16	20	0	ENSG00000160075	3585	one_exon
chr1:1564605-1564916-	0	2	0	20	0	0	ENSG00000160075	312	one_exon
chr1:1655369-1722831-	0	0	2	0	0	0	ENSG00000189339	41213	exon_intron
chr1:1663705-1729874+	5	0	0	0	0	0	ENSG00000189339	66170	antisense
chr1:1668327-1739704-	1	2	0	0	0	0	ENSG00000189339	48801	exon_intron
chr1:1669664-1670151-	4	10	0	0	0	0	ENSG00000189339	127	annot_exons
chr1:1752333-1752723+	0	0	0	0	3	0	ENSG00000008130	391	antisense
chr1:1761577-1762035-	0	2	0	2	0	0	ENSG00000008130	459	exon_intron
chr1:1785543-1786345+	0	0	0	7	0	0	ENSG00000078369	803	antisense
chr1:1785863-1786913+	0	2	0	0	0	0	ENSG00000078369	1051	antisense
chr1:1786534-1787044-	4	0	0	0	0	0	ENSG00000078369	511	one_exon
chr1:1786972-1789188-	3	0	0	0	0	0	ENSG00000078369	334	annot_exons
chr1:1790395-1815862-	2	1	0	0	0	0	ENSG00000078369	603	annot_exons
chr1:1793245-1815862-	4	1	0	0	0	0	ENSG00000078369	401	annot_exons
chr1:1804419-1806538-	7	16	7	7	0	0	ENSG00000078369	227	annot_exons
chr1:1804419-1815862-	8	4	0	0	0	0	ENSG00000078369	334	annot_exons
chr1:1804419-1817875-	29	60	0	6	4	0	ENSG00000078369	373	annot_exons
chr1:1804419-1825499-	2	4	13	17	0	0	ENSG00000078369	476	annot_exons
chr1:1804419-1839238-	0	2	0	25	0	0	ENSG00000078369	579	annot_exons
chr1:1815756-1825499-	5	8	0	0	0	34	ENSG00000078369	249	annot_exons
chr1:1815756-1839238-	3	1	0	17	0	102	ENSG00000078369	352	annot_exons
chr1:1815756-1853297-	1	0	0	7	0	0	ENSG00000078369	14021	exon_intron
chr1:1815756-1879902-	2	0	0	0	5	0	ENSG00000078369	40626	exon_intron
chr1:1815923-1816158-	3	0	0	0	0	0	ENSG00000078369	236	intronic
chr1:1825397-1853297-	0	0	0	0	0	98	ENSG00000078369	13875	exon_intron
chr1:1846116-1846619-	0	0	24	0	0	0	ENSG00000078369	504	intronic
chr1:1890110-1890276-	0	0	13	0	0	0	ENSG00000078369	167	intronic
chr1:2292065-2294509+	0	2	0	0	0	0	ENSG00000157933	2445	intronic
chr1:2307598-2308181-	0	0	10	0	0	0	ENSG00000157933	584	antisense
chr1:2308188-2308474+	0	0	0	0	3	0	ENSG00000157933	287	one_exon
chr1:2308188-2308474-	0	0	0	0	2	0	ENSG00000157933	287	antisense
chr1:2308232-2309435+	0	2	0	0	0	0	ENSG00000157933	1204	one_exon
chr1:2336469-2336850-	0	4	0	0	0	0	ENSG00000116151	214	annot_exons
chr1:2395784-2399514+	6	0	0	0	0	0	ENSG00000157916	293	annot_exons
chr1:2395784-2403589+	2	2	0	0	0	0	ENSG00000157916	1173	annot_exons
chr1:2403298-2403611-	0	0	0	11	0	0	ENSG00000157916	314	antisense
chr1:2403630-2404202+	0	0	0	6	0	0	ENSG00000157916	573	one_exon
chr1:2403814-2404372-	4	0	0	0	0	0	ENSG00000157911	559	exon_intron
chr1:2403814-2404372+	5	0	0	0	0	0	ENSG00000157916	559	one_exon
chr1:3112957-3114012+	0	0	15	0	0	0	ENSG00000142611	1056	intronic
chr1:3112957-3114012-	0	0	14	0	0	0	ENSG00000142611	1056	antisense
chr1:3501796-3509245-	0	2	0	0	0	0	ENSG00000162591	957	annot_exons
chr1:3739516-3739695-	6	0	0	0	0	0	NA	180	intergenic
chr1:3739696-3739907-	2	0	0	0	0	0	NA	212	intergenic
chr1:3770228-3770778-	0	2	0	0	0	0	ENSG00000162592	551	antisense
chr1:3781151-3781601-	0	0	0	0	0	52	ENSG00000130764	276	annot_exons
chr1:3781151-3785203-	0	1	0	8	0	0	ENSG00000130764	612	annot_exons
chr1:3831046-3837519-	0	4	0	0	0	0	ENSG00000116198	945	annot_exons
chr1:3837292-3848781-	0	4	0	0	0	0	ENSG00000116198	1221	annot_exons
chr1:3838964-3852421-	0	2	0	0	0	0	ENSG00000116198	1120	annot_exons
chr1:3844907-3847613-	0	6	0	0	0	0	ENSG00000116198	279	annot_exons
chr1:3848608-3852421-	0	1	29	0	0	0	ENSG00000116198	301	annot_exons
chr1:3865812-3872572+	0	6	0	0	0	0	ENSG00000169598	541	annot_exons
chr1:3867974-3872572+	3	12	0	0	0	0	ENSG00000169598	352	annot_exons
chr1:3890655-3890986-	4	0	0	0	0	0	ENSG00000198912	332	one_exon
chr1:4671980-4712699+	5	0	0	0	0	0	ENSG00000196581	40720	exon_intron
chr1:4711900-4712699+	4	16	0	16	0	0	ENSG00000196581	800	one_exon
chr1:4711953-4712156-	0	4	0	0	0	0	ENSG00000196581	204	antisense
chr1:5904617-5952836-	0	0	0	4	0	0	ENSG00000131697	1470	annot_exons
chr1:5904617-5986327-	0	2	0	0	0	0	ENSG00000131697	2181	annot_exons
chr1:5927649-5933329-	0	2	0	0	0	0	ENSG00000131697	322	annot_exons
chr1:5927649-5952836-	0	1	0	4	2	0	ENSG00000131697	768	annot_exons
chr1:5927649-5986327-	0	0	0	2	0	0	ENSG00000131697	1479	annot_exons
chr1:5947104-5952836-	6	2	0	0	0	0	ENSG00000131697	446	annot_exons
chr1:5947104-5961949-	3	3	0	1	0	0	ENSG00000131697	602	annot_exons
chr1:5947104-5969259-	0	0	0	0	18	0	ENSG00000131697	840	annot_exons
chr1:5947104-5978413-	2	0	0	0	0	0	ENSG00000131697	984	annot_exons
chr1:5952700-5986327-	0	3	0	0	0	0	ENSG00000131697	848	annot_exons
chr1:5961794-5969259-	0	5	0	0	0	0	ENSG00000131697	394	annot_exons
chr1:5961794-5986327-	6	25	0	19	16	0	ENSG00000131697	711	annot_exons
chr1:5978270-5986327-	0	0	0	0	14	0	ENSG00000131697	317	annot_exons
chr1:6185844-6186124-	0	0	15	0	0	0	ENSG00000116251	281	one_exon
chr1:6224650-6225146-	0	0	0	11	0	0	ENSG00000116237	497	one_exon
chr1:6224650-6225146+	0	0	0	11	0	0	ENSG00000116237	497	antisense
chr1:6231902-6232119-	0	4	0	7	16	0	ENSG00000116237	218	one_exon
chr1:6231902-6233643-	9	18	29	6	0	0	ENSG00000116237	388	annot_exons
chr1:6333477-6349866-	0	0	0	0	2	0	ENSG00000097021	367	annot_exons
chr1:6525757-6529171-	0	4	0	0	0	0	ENSG00000162408	559	annot_exons
chr1:6528994-6541927-	4	1	0	0	0	0	ENSG00000162408	848	annot_exons
chr1:6528994-6549698-	0	2	0	4	0	0	ENSG00000162408	1209	annot_exons
chr1:6531968-6532760-	2	1	0	0	0	0	ENSG00000162408	410	annot_exons
chr1:6531968-6533441-	0	6	0	12	0	0	ENSG00000162408	572	annot_exons
chr1:6531968-6541927-	8	4	0	0	0	0	ENSG00000162408	670	annot_exons
chr1:6533280-6549698-	21	16	17	16	0	0	ENSG00000162408	621	annot_exons
chr1:6541830-6550615-	0	2	0	0	0	0	ENSG00000162408	679	annot_exons
chr1:6544826-6550615-	8	1	0	0	0	0	ENSG00000162408	581	annot_exons
chr1:6549571-6550615-	6	13	0	0	2	0	ENSG00000162408	348	annot_exons
chr1:6576415-6577070+	0	10	0	0	0	0	ENSG00000173662	334	annot_exons
chr1:6585174-6585480+	0	0	0	0	7	0	ENSG00000204859	307	intronic
chr1:6585174-6585480-	0	0	0	0	7	0	ENSG00000204859	307	antisense
chr1:6591429-6592146+	0	2	0	0	0	0	ENSG00000162413	718	antisense
chr1:6593188-6593679+	0	0	24	0	0	0	ENSG00000162413	492	antisense
chr1:6599047-6599452-	16	18	0	2	0	0	ENSG00000162413	406	one_exon
chr1:6616506-6616807-	0	0	0	11	0	0	ENSG00000116273	302	antisense
chr1:6616757-6620337+	10	4	0	0	0	0	ENSG00000116273	637	annot_exons
chr1:6620237-6621617-	0	0	15	0	0	0	ENSG00000116273	1381	antisense
chr1:6620292-6621681+	0	0	27	0	0	0	ENSG00000116273	317	annot_exons
chr1:6622261-6622773+	2	0	0	0	0	0	ENSG00000116273	513	one_exon
chr1:6644558-6645978-	6	0	0	0	0	0	ENSG00000007923	393	annot_exons
chr1:6651529-6654039-	0	0	0	9	0	0	ENSG00000007923	326	annot_exons
chr1:6667709-6681037-	10	9	8	57	0	23	ENSG00000007923	306	annot_exons
chr1:6691221-6691831-	8	0	0	0	0	0	ENSG00000007923	611	intronic
chr1:6796739-6825210+	0	3	0	0	0	0	ENSG00000171735	10539	exon_intron
chr1:6799970-6825210+	6	0	0	0	0	0	ENSG00000171735	7308	exon_intron
chr1:6806983-6825210+	17	44	85	60	42	0	ENSG00000171735	295	annot_exons
chr1:6806983-6833990+	0	0	0	6	0	0	ENSG00000171735	9075	exon_intron
chr1:6806983-6888899+	1	6	51	0	0	0	ENSG00000171735	1823	exon_intron
chr1:6838138-6838593-	0	0	9	0	0	0	ENSG00000171735	456	antisense
chr1:6872069-6872617-	4	0	0	0	0	0	ENSG00000171735	549	antisense
chr1:6886893-6887478-	3	0	0	0	0	0	ENSG00000171735	586	antisense
chr1:6897602-6898279-	0	0	18	0	0	0	ENSG00000171735	678	antisense
chr1:6897602-6898279+	0	0	17	0	0	0	ENSG00000171735	678	intronic
chr1:6912796-6913861+	0	0	5	0	0	0	ENSG00000171735	1066	intronic
chr1:6912796-6913861-	0	0	5	0	0	0	ENSG00000171735	1066	antisense
chr1:7003331-7004034-	0	0	24	0	0	0	ENSG00000171735	704	antisense
chr1:7328765-7329081-	2	0	0	0	0	0	ENSG00000171735	317	antisense
chr1:7328765-7329081+	2	0	0	0	0	0	ENSG00000171735	317	intronic
chr1:7362358-7362517+	6	0	0	0	0	0	ENSG00000171735	160	intronic
chr1:7375519-7376197+	4	0	0	0	0	0	ENSG00000171735	679	intronic
chr1:7495275-7495923+	2	0	0	0	0	0	ENSG00000171735	649	intronic
chr1:7777160-7778169+	15	127	58	34	16	62	ENSG00000049245	211	annot_exons
chr1:7798525-7803848+	6	0	0	0	0	0	ENSG00000049246	492	annot_exons
chr1:7835762-7837149+	49	37	119	0	0	0	ENSG00000049246	335	annot_exons
chr1:7842924-7843224-	4	0	0	0	0	0	ENSG00000049247	301	exon_intron
chr1:7843217-7843307+	0	0	4	0	0	0	ENSG00000049246	91	one_exon
chr1:7977652-7985135+	0	2	7	0	13	0	ENSG00000116288	359	annot_exons
chr1:7982327-7983000-	2	0	0	0	0	0	ENSG00000116288	674	antisense
chr1:7984903-7985133-	0	0	0	0	0	17	ENSG00000116288	231	antisense
chr1:7984903-7985133+	0	0	0	0	0	31	ENSG00000116288	231	one_exon
chr1:8012931-8013788+	0	2	0	0	0	0	ENSG00000116285	858	antisense
chr1:8013411-8013672+	0	0	0	0	12	0	ENSG00000116285	262	antisense
chr1:8013435-8015692-	14	1	0	0	0	0	ENSG00000116285	2148	annot_exons
chr1:8014112-8015614-	0	0	7	0	0	0	ENSG00000116285	1393	annot_exons
chr1:8015011-8015209+	0	0	0	8	0	0	ENSG00000116285	199	antisense
chr1:8026696-8028263+	0	2	0	0	0	0	NA	1568	intergenic
chr1:8352762-8353264-	4	0	0	0	0	0	ENSG00000142599	503	one_exon
chr1:8352762-8353264+	3	0	0	0	0	0	ENSG00000142599	503	antisense
chr1:8353284-8353950-	0	3	0	0	0	0	ENSG00000142599	667	one_exon
chr1:8359760-8361486+	0	0	0	6	0	0	ENSG00000142599	1727	antisense
chr1:8360110-8360380-	2	0	0	0	0	0	ENSG00000142599	271	exon_intron
chr1:8360471-8360630-	0	0	0	2	0	0	ENSG00000142599	160	one_exon
chr1:8392561-8393085-	0	0	22	0	0	0	ENSG00000142599	525	intronic
chr1:8415085-8415812-	4	0	0	0	0	0	ENSG00000142599	728	intronic
chr1:8418417-8419225+	3	0	0	0	0	0	ENSG00000142599	809	antisense
chr1:8465925-8541318-	1	7	10	12	0	0	ENSG00000142599	830	annot_exons
chr1:8465925-8557523-	1	4	0	0	0	0	ENSG00000142599	1033	annot_exons
chr1:8472811-8472984+	2	0	0	0	0	0	ENSG00000142599	174	antisense
chr1:8495063-8497529-	0	6	0	0	0	0	ENSG00000142599	225	annot_exons
chr1:8495063-8508675-	0	2	0	0	0	0	ENSG00000142599	274	annot_exons
chr1:8495063-8541318-	34	41	45	26	0	18	ENSG00000142599	731	annot_exons
chr1:8495063-8551356-	0	0	0	6	0	0	ENSG00000142599	10769	exon_intron
chr1:8495063-8557523-	53	56	68	0	0	0	ENSG00000142599	934	annot_exons
chr1:8508627-8557523-	24	11	8	0	0	0	ENSG00000142599	709	annot_exons
chr1:8541214-8557523-	94	162	413	26	14	84	ENSG00000142599	308	annot_exons
chr1:8541214-8557537-	1	5	0	0	0	0	ENSG00000142599	322	exon_intron
chr1:8541214-8614686-	342	215	248	135	21	0	ENSG00000142599	434	annot_exons
chr1:8556475-8614686-	21	7	20	4	0	0	ENSG00000142599	329	annot_exons
chr1:8606137-8606978-	0	6	0	0	0	0	ENSG00000142599	842	intronic
chr1:8614561-8624380-	3	5	0	0	0	0	ENSG00000142599	197	annot_exons
chr1:8614561-8656441-	18	14	8	38	0	0	ENSG00000142599	666	annot_exons
chr1:8655973-8656441-	5	9	18	44	25	19	ENSG00000142599	469	one_exon
chr1:8655973-8674950-	0	0	19	0	0	0	ENSG00000142599	18978	exon_intron
chr1:8787054-8787224-	3	0	0	0	0	0	ENSG00000142599	171	intronic
chr1:8790088-8792588-	0	6	11	2	0	0	ENSG00000142599	2501	exon_intron
chr1:8861002-8861337+	3	1	0	0	0	0	ENSG00000074800	336	antisense
chr1:8861002-8861386-	0	0	15	0	0	0	ENSG00000074800	385	one_exon
chr1:8861002-8861386+	0	0	15	0	0	0	ENSG00000074800	385	antisense
chr1:8861003-8861356-	2	0	0	0	0	0	ENSG00000074800	354	one_exon
chr1:8861003-8861356+	2	0	0	0	0	0	ENSG00000074800	354	antisense
chr1:8861005-8861357+	2	0	0	0	0	0	ENSG00000074800	353	antisense
chr1:8861005-8861357-	2	0	0	0	0	0	ENSG00000074800	353	one_exon
chr1:8861006-8861357+	2	0	0	0	0	0	ENSG00000074800	352	antisense
chr1:8861006-8861357-	2	0	0	0	0	0	ENSG00000074800	352	one_exon
chr1:8861025-8861337-	0	2	0	0	0	0	ENSG00000074800	313	one_exon
chr1:8861028-8861328-	0	0	0	7	0	0	ENSG00000074800	301	one_exon
chr1:8861091-8861362-	0	0	0	16	0	0	ENSG00000074800	272	one_exon
chr1:8861118-8861417+	0	0	0	0	9	0	ENSG00000074800	300	antisense
chr1:8861185-8861379-	0	0	0	0	2	0	ENSG00000074800	195	one_exon
chr1:8861185-8861379+	0	0	0	0	2	0	ENSG00000074800	195	antisense
chr1:8865312-8867229+	3	0	0	0	0	0	ENSG00000074800	1918	antisense
chr1:9004752-9007522-	0	6	0	0	0	0	ENSG00000197241	341	exon_intron
chr1:9057448-9058250-	0	4	0	0	0	0	ENSG00000142583	260	annot_exons
chr1:9057448-9085166-	0	3	0	0	0	0	ENSG00000142583	1162	annot_exons
chr1:9111276-9111489-	0	4	0	0	0	0	ENSG00000180758	214	one_exon
chr1:9156820-9157455+	0	3	0	0	0	0	NA	636	intergenic
chr1:9174210-9174708-	0	0	17	0	0	0	NA	499	intergenic
chr1:9237544-9238034+	0	0	12	0	0	0	ENSG00000049239	491	intronic
chr1:9244925-9245561+	0	0	23	0	0	0	ENSG00000049239	637	one_exon
chr1:9244925-9247083+	3	9	0	0	0	0	ENSG00000049239	755	annot_exons
chr1:9265445-9269616+	4	0	0	0	0	0	ENSG00000049239	4172	one_exon
chr1:9368664-9369463-	2	0	0	0	0	0	ENSG00000171621	800	antisense
chr1:9553998-9555083-	0	2	0	0	0	0	ENSG00000171612	1086	antisense
chr1:9710105-9710596+	0	0	0	5	0	0	ENSG00000171608	349	exon_intron
chr1:9714460-9715341+	2	0	0	0	0	0	ENSG00000171608	882	intronic
chr1:9726909-9727772+	0	3	0	0	0	0	ENSG00000171608	864	one_exon
chr1:9729986-9730420-	0	0	25	0	0	0	ENSG00000171603	435	one_exon
chr1:9730078-9730490+	0	2	0	0	0	0	ENSG00000171603	413	antisense
chr1:9730405-9730705-	0	2	0	0	0	0	ENSG00000171603	301	one_exon
chr1:9740658-9741256-	8	0	29	0	9	0	ENSG00000171603	599	exon_intron
chr1:9743884-9744643-	6	0	0	0	14	0	ENSG00000171603	371	annot_exons
chr1:9749461-9751681-	4	0	0	32	0	0	ENSG00000171603	545	annot_exons
chr1:9749461-9773394-	0	2	0	0	0	0	ENSG00000171603	894	annot_exons
chr1:9755114-9809407-	0	0	0	0	8	0	ENSG00000171603	36362	exon_intron
chr1:9871187-9877989-	3	13	0	0	7	0	ENSG00000178585	296	annot_exons
chr1:9931891-9934860-	33	95	51	14	8	19	ENSG00000162441	277	annot_exons
chr1:9931891-9935627-	13	36	46	21	1	0	ENSG00000162441	413	annot_exons
chr1:9932814-9942765+	0	0	14	0	0	0	ENSG00000162441	9952	antisense
chr1:9972018-9981170+	7	7	0	5	1	0	ENSG00000173614	495	annot_exons
chr1:9972018-9982578+	0	0	0	6	0	0	ENSG00000173614	1284	annot_exons
chr1:10007570-10008274+	13	8	0	4	5	0	ENSG00000162444	281	annot_exons
chr1:10007570-10008379+	2	0	0	0	0	0	ENSG00000162444	386	exon_intron
chr1:10051420-10052018-	0	2	0	0	0	0	ENSG00000130939	599	antisense
chr1:10072028-10095596+	11	0	0	0	0	0	ENSG00000130939	988	annot_exons
chr1:10079056-10079508+	0	2	0	0	0	0	ENSG00000130939	453	intronic
chr1:10094744-10095253-	0	0	4	0	0	0	ENSG00000130939	510	antisense
chr1:10094744-10095253+	0	0	6	0	0	0	ENSG00000130939	510	intronic
chr1:10095454-10105737-	4	8	0	9	0	0	ENSG00000130939	10284	antisense
chr1:10095458-10105741-	12	11	18	0	0	0	ENSG00000130939	10284	antisense
chr1:10095461-10105744+	381	478	242	151	4	0	ENSG00000130939	598	annot_exons
chr1:10095461-10117600+	0	2	0	0	0	0	ENSG00000130939	1127	annot_exons
chr1:10095461-10119613+	3	7	0	0	0	0	ENSG00000130939	1228	annot_exons
chr1:10095461-10122076+	2	3	0	14	0	0	ENSG00000130939	1343	annot_exons
chr1:10095461-10130813+	6	0	0	4	0	0	ENSG00000130939	1700	annot_exons
chr1:10101108-10119613+	2	0	9	0	0	0	ENSG00000130939	1092	annot_exons
chr1:10101108-10130813+	0	4	0	0	0	0	ENSG00000130939	1564	annot_exons
chr1:10101108-10135186+	6	0	0	0	0	0	ENSG00000130939	1877	annot_exons
chr1:10117459-10130813+	2	8	0	0	0	0	ENSG00000130939	715	annot_exons
chr1:10117459-10135186+	10	4	0	0	0	0	ENSG00000130939	1028	annot_exons
chr1:10117459-10137205+	2	3	0	0	0	0	ENSG00000130939	1167	annot_exons
chr1:10117459-10151561+	0	2	0	0	0	0	ENSG00000130939	1730	annot_exons
chr1:10119513-10130813+	8	4	12	0	0	0	ENSG00000130939	573	annot_exons
chr1:10119513-10132482+	0	6	0	0	0	0	ENSG00000130939	687	annot_exons
chr1:10121962-10130813+	6	7	0	0	0	0	ENSG00000130939	472	annot_exons
chr1:10126794-10129448+	2	0	0	0	0	0	ENSG00000130939	141	annot_exons
chr1:10126794-10130813+	4	3	65	0	0	0	ENSG00000130939	357	annot_exons
chr1:10126794-10132482+	0	2	0	0	0	0	ENSG00000130939	471	annot_exons
chr1:10126794-10135186+	0	3	0	0	0	0	ENSG00000130939	670	annot_exons
chr1:10130500-10130813+	0	4	42	0	0	0	ENSG00000130939	216	annot_exons
chr1:10130500-10135186+	14	1	0	0	0	0	ENSG00000130939	529	annot_exons
chr1:10132369-10137205+	6	3	0	0	0	0	ENSG00000130939	452	annot_exons
chr1:10134988-10137205+	96	74	129	28	0	54	ENSG00000130939	338	annot_exons
chr1:10144940-10149282+	0	0	0	0	12	0	ENSG00000130939	327	annot_exons
chr1:10144940-10161286+	5	2	0	0	0	0	ENSG00000130939	835	annot_exons
chr1:10146963-10161286+	0	16	0	0	0	0	ENSG00000130939	735	annot_exons
chr1:10149184-10151561+	0	3	16	0	0	0	ENSG00000130939	335	annot_exons
chr1:10149184-10161286+	38	27	39	0	0	0	ENSG00000130939	607	annot_exons
chr1:10151326-10161286+	4	1	0	0	0	0	ENSG00000130939	508	annot_exons
chr1:10158590-10159274+	0	0	6	0	0	0	ENSG00000130939	685	intronic
chr1:10161142-10171329+	2	4	59	0	0	0	ENSG00000130939	472	annot_exons
chr1:10178717-10180044+	0	2	0	0	0	0	ENSG00000130939	399	annot_exons
chr1:10180085-10180255+	0	0	23	0	0	0	ENSG00000130939	171	one_exon
chr1:10180085-10180255-	0	0	23	0	0	0	ENSG00000130939	171	antisense
chr1:10232250-10278128+	25	6	41	9	0	0	ENSG00000054523	1259	annot_exons
chr1:10232254-10278132-	0	3	0	5	0	0	ENSG00000054523	45879	antisense
chr1:10256247-10268263+	4	8	9	0	0	0	ENSG00000054523	614	annot_exons
chr1:10258493-10272306+	0	4	64	0	0	0	ENSG00000054523	681	annot_exons
chr1:10258493-10276399+	0	2	0	0	0	0	ENSG00000054523	854	annot_exons
chr1:10258493-10278128+	3	17	21	0	0	0	ENSG00000054523	997	annot_exons
chr1:10267380-10268263+	4	15	52	10	0	0	ENSG00000054523	291	annot_exons
chr1:10267380-10272306+	5	13	27	0	0	0	ENSG00000054523	435	annot_exons
chr1:10267380-10282533+	0	4	0	0	0	0	ENSG00000054523	1005	annot_exons
chr1:10271502-10278128+	16	1	0	1	0	0	ENSG00000054523	460	annot_exons
chr1:10271502-10282533+	2	0	0	0	0	0	ENSG00000054523	714	annot_exons
chr1:10275428-10282533+	10	14	11	0	0	0	ENSG00000054523	552	annot_exons
chr1:10285105-10285860-	7	0	0	0	0	0	ENSG00000054523	756	antisense
chr1:10291082-10324895+	5	0	0	0	0	0	ENSG00000054523	6676	annot_exons
chr1:10292047-10321857+	2	0	0	0	0	0	ENSG00000054523	6279	annot_exons
chr1:10305358-10305621-	0	0	6	0	0	0	ENSG00000054523	264	antisense
chr1:10320043-10324895+	8	5	30	0	0	0	ENSG00000054523	560	annot_exons
chr1:10320043-10376676+	7	2	0	0	0	0	ENSG00000054523	3452	annot_exons
chr1:10323884-10334638+	6	6	0	0	0	0	ENSG00000054523	685	annot_exons
chr1:10323884-10345953+	2	1	0	0	0	0	ENSG00000054523	1439	annot_exons
chr1:10342050-10345953+	2	4	0	0	0	0	ENSG00000054523	284	annot_exons
chr1:10345845-10348733+	0	0	11	0	0	0	ENSG00000054523	261	annot_exons
chr1:10347761-10348733+	58	50	0	0	0	0	ENSG00000054523	152	annot_exons
chr1:10347761-10361043+	3	0	0	0	0	0	ENSG00000054523	400	annot_exons
chr1:10347763-10348735+	3	0	10	0	0	0	ENSG00000054523	152	exon_intron
chr1:10360929-10375373+	0	2	0	0	0	0	ENSG00000054523	1353	annot_exons
chr1:10363283-10365648+	32	10	0	15	0	0	ENSG00000054523	448	annot_exons
chr1:10365100-10365648+	0	2	0	0	0	0	ENSG00000054523	386	annot_exons
chr1:10371141-10375373+	0	4	0	4	0	0	ENSG00000054523	584	annot_exons
chr1:10374316-10375373+	0	2	0	0	0	0	ENSG00000054523	462	annot_exons
chr1:10408071-10417509+	1	0	0	16	0	0	ENSG00000142657	660	annot_exons
chr1:10433842-10442441+	12	3	0	0	0	0	ENSG00000175279	402	annot_exons
chr1:10440344-10442438-	11	1	0	4	0	0	ENSG00000175279	2095	antisense
chr1:10440344-10442438+	10	1	13	4	0	0	ENSG00000175279	244	exon_intron
chr1:10440347-10442441+	16	1	16	0	6	91	ENSG00000175279	244	annot_exons
chr1:10467190-10469338-	0	11	11	0	0	0	ENSG00000160049	305	annot_exons
chr1:10528251-10599366+	0	0	0	0	6	0	ENSG00000142655	8176	exon_intron
chr1:10536213-10599366+	0	0	0	10	0	0	ENSG00000142655	214	annot_exons
chr1:11016844-11018873+	2	3	58	0	0	0	ENSG00000120948	305	annot_exons
chr1:11016844-11020599+	3	2	0	0	0	0	ENSG00000120948	476	annot_exons
chr1:11068008-11076948-	1	3	0	0	0	0	ENSG00000171824	748	annot_exons
chr1:11070900-11076948-	14	16	13	0	0	0	ENSG00000171824	437	annot_exons
chr1:11073934-11074326-	15	17	0	0	0	0	ENSG00000171824	171	annot_exons
chr1:11073934-11076948-	6	16	0	0	0	0	ENSG00000171824	278	annot_exons
chr1:11080764-11081238-	1	2	0	0	0	0	ENSG00000171824	306	annot_exons
chr1:11090554-11091597-	2	15	0	0	0	1	ENSG00000171824	386	annot_exons
chr1:11121246-11122126-	0	6	0	10	0	0	ENSG00000198793	271	annot_exons
chr1:11124498-11133197-	7	23	0	0	0	0	ENSG00000198793	2197	annot_exons
chr1:11126622-11134466-	2	0	0	0	0	0	ENSG00000198793	2177	annot_exons
chr1:11199258-11199703-	8	0	0	0	0	0	ENSG00000198793	309	annot_exons
chr1:11204561-11209458-	0	0	0	4	0	0	ENSG00000198793	290	annot_exons
chr1:11204561-11212474-	3	0	0	0	0	0	ENSG00000198793	546	annot_exons
chr1:11212312-11216234-	3	3	0	0	0	0	ENSG00000198793	531	annot_exons
chr1:11247625-11248094-	3	8	0	0	0	0	ENSG00000198793	385	annot_exons
chr1:11273859-11285732+	0	0	0	0	28	0	ENSG00000120942	291	annot_exons
chr1:11671266-11673412+	0	2	0	0	0	0	ENSG00000116663	359	annot_exons
chr1:11784140-11784815+	5	0	0	0	0	0	ENSG00000215910	676	exon_intron
chr1:11787497-11788121+	3	0	0	0	0	0	ENSG00000215910	625	exon_intron
chr1:11787497-11788121-	3	0	0	0	0	0	ENSG00000177000	625	one_exon
chr1:11790860-11794084+	0	4	0	0	0	0	ENSG00000177000	3225	antisense
chr1:11791207-11794863-	0	2	0	0	0	0	ENSG00000177000	721	annot_exons
chr1:11800212-11801399-	7	12	22	0	0	0	ENSG00000177000	350	annot_exons
chr1:11800770-11800961+	0	2	0	0	0	0	ENSG00000177000	192	antisense
chr1:11803149-11803404-	0	4	0	0	0	0	ENSG00000177000	256	one_exon
chr1:11823707-11827221+	2	6	0	0	5	0	ENSG00000011021	387	annot_exons
chr1:11938683-11939099+	0	2	0	0	0	0	ENSG00000083444	417	intronic
chr1:11947976-11950520+	0	6	0	6	0	0	ENSG00000083444	390	annot_exons
chr1:11981970-11992690+	0	2	0	0	0	0	ENSG00000116688	528	annot_exons
chr1:11981970-11997421+	0	5	0	0	0	0	ENSG00000116688	816	annot_exons
chr1:11989165-11992690+	5	4	0	0	0	0	ENSG00000116688	315	annot_exons
chr1:12001401-12002103+	22	116	0	11	16	0	ENSG00000116688	344	annot_exons
chr1:12012255-12012858-	0	0	0	4	0	0	ENSG00000116688	604	antisense
chr1:12031266-12031931+	0	3	0	0	0	0	ENSG00000116691	348	annot_exons
chr1:12253722-12258103+	5	1	0	0	0	0	ENSG00000048707	546	annot_exons
chr1:12275825-12278038+	252	148	0	6	0	0	ENSG00000048707	2214	one_exon
chr1:12290998-12304728+	6	0	0	0	0	0	ENSG00000048707	714	annot_exons
chr1:12290998-12308641+	0	8	0	0	0	0	ENSG00000048707	925	annot_exons
chr1:12293524-12308641+	0	2	0	0	0	0	ENSG00000048707	798	annot_exons
chr1:12299202-12304728+	10	5	16	8	0	0	ENSG00000048707	406	annot_exons
chr1:12299202-12308641+	9	26	74	10	6	0	ENSG00000048707	617	annot_exons
chr1:12299202-12311925+	0	6	0	0	0	0	ENSG00000048707	902	annot_exons
chr1:12299202-12318337+	4	1	0	0	0	0	ENSG00000048707	1381	annot_exons
chr1:12299202-12335827+	2	0	0	0	0	0	ENSG00000048707	2518	annot_exons
chr1:12311454-12311925+	0	2	0	0	0	0	ENSG00000048707	285	annot_exons
chr1:12314115-12329918+	3	0	0	0	0	0	ENSG00000048707	1352	annot_exons
chr1:12318072-12321964+	9	35	0	0	0	0	ENSG00000048707	556	annot_exons
chr1:12318072-12322746+	25	52	19	0	0	0	ENSG00000048707	767	annot_exons
chr1:12318072-12323780+	2	12	14	0	0	0	ENSG00000048707	842	annot_exons
chr1:12318072-12335827+	4	0	0	0	0	0	ENSG00000048707	1403	annot_exons
chr1:12320780-12321617-	0	2	0	0	0	0	ENSG00000048707	838	antisense
chr1:12322536-12323780+	4	5	0	0	0	0	ENSG00000048707	286	annot_exons
chr1:12322536-12327854+	4	0	24	0	0	0	ENSG00000048707	493	annot_exons
chr1:12322536-12329918+	8	2	0	4	0	0	ENSG00000048707	583	annot_exons
chr1:12322536-12333366+	1	2	0	0	0	0	ENSG00000048707	724	annot_exons
chr1:12355899-12363247+	10	2	0	0	0	0	ENSG00000048707	769	annot_exons
chr1:12362720-12363247+	5	0	0	0	0	0	ENSG00000048707	307	annot_exons
chr1:12362743-12369659+	2	0	0	0	0	0	ENSG00000048707	601	annot_exons
chr1:12374095-12374813+	0	2	0	0	0	0	ENSG00000048707	719	intronic
chr1:12400181-12403973+	0	5	0	0	0	0	ENSG00000048707	396	annot_exons
chr1:12400181-12416827+	34	18	0	0	0	0	ENSG00000048707	699	annot_exons
chr1:12415087-12416827+	0	2	0	10	0	0	ENSG00000048707	303	annot_exons
chr1:12455998-12460396+	0	2	0	0	0	0	ENSG00000048707	329	annot_exons
chr1:12469412-12469674+	0	2	0	0	0	0	ENSG00000048707	263	intronic
chr1:12568243-12580666-	7	0	0	0	0	0	ENSG00000162496	811	annot_exons
chr1:12572728-12579412-	16	6	0	0	0	0	ENSG00000162496	485	annot_exons
chr1:12572728-12580666-	6	2	0	0	0	0	ENSG00000162496	629	annot_exons
chr1:12576005-12576291+	2	0	0	0	0	0	ENSG00000162496	287	antisense
chr1:12578718-12579412-	265	121	57	82	0	0	ENSG00000162496	359	annot_exons
chr1:12578718-12580666-	28	30	38	8	6	0	ENSG00000162496	503	annot_exons
chr1:13607173-13610516+	14	8	11	0	0	0	ENSG00000162493	264	annot_exons
chr1:13715067-13742157+	0	2	0	0	0	0	ENSG00000116731	923	exon_intron
chr1:13715541-13742157+	128	142	317	37	0	0	ENSG00000116731	449	annot_exons
chr1:13715541-13744592+	0	3	0	0	0	0	ENSG00000116731	2884	exon_intron
chr1:13715541-13749487+	42	32	9	29	0	0	ENSG00000116731	576	annot_exons
chr1:13731000-13742157+	136	75	139	9	0	0	ENSG00000116731	375	annot_exons
chr1:13731000-13749487+	101	100	136	30	0	0	ENSG00000116731	502	annot_exons
chr1:13731000-13773188+	4	9	11	0	0	0	ENSG00000116731	1237	annot_exons
chr1:13731005-13742144+	0	0	0	0	0	30	ENSG00000116731	357	annot_exons
chr1:13742005-13749487+	5	0	14	5	0	0	ENSG00000116731	280	annot_exons
chr1:13773073-13782826-	0	0	0	3	0	0	ENSG00000116731	9754	antisense
chr1:13773073-13782826+	0	0	0	3	0	0	ENSG00000116731	4525	exon_intron
chr1:13778418-13782831+	8	1	0	5	29	0	ENSG00000116731	4414	one_exon
chr1:13780677-13780967+	0	0	0	10	0	0	ENSG00000116731	291	one_exon
chr1:13780677-13780967-	0	0	0	7	0	0	ENSG00000116731	291	antisense
chr1:13780684-13780832-	2	0	0	0	0	0	ENSG00000116731	149	antisense
chr1:14019718-14020539-	0	0	11	0	0	0	ENSG00000189337	822	antisense
chr1:14161281-14180592+	0	5	0	0	0	0	ENSG00000189337	19312	exon_intron
chr1:14212327-14253411+	2	0	0	0	0	0	ENSG00000189337	41085	intronic
chr1:14216381-14263937+	2	0	0	0	0	0	ENSG00000189337	47557	intronic
chr1:14256127-14257187-	0	0	7	0	0	0	ENSG00000189337	1061	antisense
chr1:14260916-14261521+	2	0	0	0	0	0	ENSG00000189337	606	intronic
chr1:14263183-14263641-	7	0	0	0	0	0	ENSG00000189337	459	antisense
chr1:14263183-14263641+	7	0	0	0	0	0	ENSG00000189337	459	intronic
chr1:14282171-14283876+	6	0	0	0	0	0	ENSG00000189337	1706	intronic
chr1:14282171-14284781+	23	3	0	0	0	0	ENSG00000189337	2611	intronic
chr1:14324538-14325065-	4	0	0	0	0	0	ENSG00000189337	528	antisense
chr1:14332739-14333896-	6	0	0	0	0	0	ENSG00000189337	1158	antisense
chr1:14434359-14435268+	0	0	13	0	0	0	ENSG00000189337	910	intronic
chr1:14521091-14522053-	3	0	0	0	0	0	ENSG00000189337	963	antisense
chr1:14521091-14522053+	3	0	0	0	0	0	ENSG00000189337	963	intronic
chr1:14598983-14607630+	4	0	0	0	0	0	ENSG00000189337	8648	exon_intron
chr1:14598983-14623737+	0	0	0	0	0	84	ENSG00000189337	24755	exon_intron
chr1:14657023-14657521-	0	0	13	0	0	0	ENSG00000189337	499	antisense
chr1:14671731-14672383-	4	0	0	0	0	0	ENSG00000189337	653	antisense
chr1:14759555-14762125+	0	2	0	8	0	0	ENSG00000189337	2571	intronic
chr1:14960684-14960875+	0	0	0	0	16	0	ENSG00000189337	192	one_exon
chr1:14960684-15044159+	0	0	0	0	0	116	ENSG00000189337	500	annot_exons
chr1:15031394-15044159+	0	0	0	4	0	0	ENSG00000189337	3663	exon_intron
chr1:15034749-15044159+	2	2	0	57	45	0	ENSG00000189337	308	annot_exons
chr1:15043989-15044159+	2	8	8	1	7	0	ENSG00000189337	171	one_exon
chr1:15145686-15148155-	0	3	0	0	0	0	NA	2470	intergenic
chr1:15151758-15152376-	0	0	0	11	0	0	NA	619	intergenic
chr1:15442447-15443555+	0	2	0	0	0	0	ENSG00000162438	263	annot_exons
chr1:15493892-15495452-	0	1	0	24	0	0	ENSG00000132906	290	annot_exons
chr1:15529088-15546871+	5	0	0	0	0	0	ENSG00000116138	882	annot_exons
chr1:15529088-15548428+	0	3	0	0	0	0	ENSG00000116138	1041	annot_exons
chr1:15534237-15536814+	4	15	6	0	0	0	ENSG00000116138	407	annot_exons
chr1:15534237-15548428+	3	8	17	0	0	0	ENSG00000116138	856	annot_exons
chr1:15534237-15567269+	3	0	0	0	0	0	ENSG00000116138	2197	annot_exons
chr1:15536475-15536814+	15	9	0	0	0	0	ENSG00000116138	340	one_exon
chr1:15544399-15548428+	0	0	0	2	0	0	ENSG00000116138	449	annot_exons
chr1:15559526-15564359+	2	0	0	0	0	0	ENSG00000116138	575	annot_exons
chr1:15577039-15577286-	0	4	0	0	0	0	ENSG00000116771	248	intronic
chr1:15626669-15633565+	2	0	0	0	0	0	ENSG00000197312	494	annot_exons
chr1:15626669-15638434+	19	7	0	6	0	0	ENSG00000197312	622	annot_exons
chr1:15626669-15643650+	21	24	52	0	0	0	ENSG00000197312	751	annot_exons
chr1:15630325-15638434+	4	6	0	12	0	0	ENSG00000197312	492	annot_exons
chr1:15630325-15643650+	4	9	49	2	0	0	ENSG00000197312	621	annot_exons
chr1:15630325-15649823+	0	7	0	11	0	0	ENSG00000197312	725	annot_exons
chr1:15630325-15651895+	8	25	0	2	0	0	ENSG00000197312	915	annot_exons
chr1:15638307-15643650+	18	19	56	16	0	142	ENSG00000197312	257	annot_exons
chr1:15638307-15651895+	1	6	0	0	0	0	ENSG00000197312	551	annot_exons
chr1:15649720-15651895+	4	17	45	16	2	0	ENSG00000197312	294	annot_exons
chr1:15659837-15661159+	2	0	0	0	0	0	ENSG00000197312	1323	one_exon
chr1:15661600-15662786-	0	0	0	8	0	0	ENSG00000197312	1187	antisense
chr1:15663573-15663721+	0	0	4	0	0	0	ENSG00000197312	149	one_exon
chr1:15717893-15719920+	7	0	0	0	0	0	ENSG00000116786	375	annot_exons
chr1:15717893-15721388+	34	83	41	25	0	0	ENSG00000116786	435	annot_exons
chr1:15719734-15721388+	1	1	23	0	0	0	ENSG00000116786	247	annot_exons
chr1:15762740-15764007-	5	0	0	0	0	0	ENSG00000162458	1268	antisense
chr1:15764493-15765233+	3	0	0	0	10	0	ENSG00000162458	474	annot_exons
chr1:15767376-15768630+	0	3	0	0	2	0	ENSG00000162458	291	annot_exons
chr1:15767376-15774796+	4	4	0	17	0	0	ENSG00000162458	640	annot_exons
chr1:15768526-15784710-	0	0	11	0	0	0	ENSG00000162458	16185	antisense
chr1:15770409-15774796+	0	0	0	4	0	0	ENSG00000162458	349	annot_exons
chr1:15790106-15800282-	0	2	0	0	0	0	NA	10177	intergenic
chr1:15872816-15876678+	47	32	0	21	0	0	ENSG00000065526	1692	annot_exons
chr1:15876202-15876678+	0	2	0	0	0	0	ENSG00000065526	477	one_exon
chr1:15876202-15911301+	0	4	0	0	0	0	ENSG00000065526	839	annot_exons
chr1:15876202-15919051+	0	0	0	6	0	0	ENSG00000065526	1117	annot_exons
chr1:15885539-15886017+	0	0	28	0	0	0	ENSG00000065526	479	intronic
chr1:15888614-15888799-	0	0	0	2	0	0	ENSG00000065526	186	antisense
chr1:15909321-15911301+	2	13	0	0	0	0	ENSG00000065526	362	annot_exons
chr1:15909321-15916279+	7	20	40	0	0	0	ENSG00000065526	514	annot_exons
chr1:15909321-15919051+	0	3	0	0	0	0	ENSG00000065526	640	annot_exons
chr1:15909321-15920983+	0	1	10	0	0	0	ENSG00000065526	868	annot_exons
chr1:15909321-15922349+	3	3	0	0	0	0	ENSG00000065526	969	annot_exons
chr1:15911101-15916279+	4	8	23	0	2	0	ENSG00000065526	353	annot_exons
chr1:15911101-15922349+	0	11	0	6	0	0	ENSG00000065526	808	annot_exons
chr1:15916128-15922349+	1	2	8	0	0	0	ENSG00000065526	607	annot_exons
chr1:15932141-15935215-	0	2	0	0	0	0	ENSG00000065526	3075	antisense
chr1:15937163-15938006+	81	76	0	0	0	0	ENSG00000065526	678	annot_exons
chr1:15944300-15944600-	0	0	0	0	8	0	ENSG00000116809	301	one_exon
chr1:16131721-16133606-	0	0	0	6	0	0	ENSG00000142627	737	annot_exons
chr1:16132481-16132640+	0	0	0	12	0	0	ENSG00000142627	160	antisense
chr1:16137853-16138430-	5	0	0	16	0	0	ENSG00000142627	489	annot_exons
chr1:16201782-16202574-	72	154	23	11	167	31	ENSG00000142632	239	annot_exons
chr1:16201784-16202576-	0	1	0	0	21	0	ENSG00000142632	239	exon_intron
chr1:16251381-16251724+	0	0	0	9	0	0	ENSG00000037637	344	antisense
chr1:16294783-16305919-	6	4	0	0	0	0	ENSG00000037637	252	annot_exons
chr1:16294783-16315435-	5	5	0	8	0	0	ENSG00000037637	519	annot_exons
chr1:16294783-16316568-	3	2	0	0	0	0	ENSG00000037637	1652	exon_intron
chr1:16294783-16316571-	4	3	0	0	0	0	ENSG00000037637	1655	exon_intron
chr1:16305803-16310357-	2	5	0	0	0	0	ENSG00000037637	4555	exon_intron
chr1:16305803-16315435-	8	22	0	10	1	0	ENSG00000037637	384	annot_exons
chr1:16349357-16350027-	0	2	0	0	0	0	ENSG00000037637	671	intronic
chr1:16391375-16393482+	0	0	0	7	0	0	ENSG00000055070	305	annot_exons
chr1:16395582-16396189-	0	0	0	0	10	0	ENSG00000187144	608	intronic
chr1:16395582-16396189+	0	0	0	0	11	0	ENSG00000055070	608	one_exon
chr1:16396055-16396290+	0	0	0	0	18	0	ENSG00000055070	236	one_exon
chr1:16458915-16459274-	2	0	0	0	0	0	ENSG00000157191	360	antisense
chr1:16630890-16635168-	0	2	0	0	0	0	NA	4279	intergenic
chr1:16929846-16940093+	4	0	0	0	0	0	ENSG00000058453	1457	annot_exons
chr1:16976573-16976759-	0	0	0	5	0	0	ENSG00000117122	187	exon_intron
chr1:17022608-17028736-	4	0	0	0	0	0	ENSG00000117118	479	annot_exons
chr1:17406924-17407356-	0	0	0	9	0	0	ENSG00000179051	433	one_exon
chr1:17569895-17570815-	0	2	0	0	0	0	ENSG00000074964	921	antisense
chr1:17607802-17607977+	0	0	0	3	0	0	ENSG00000074964	176	one_exon
chr1:17619339-17635016+	0	4	0	0	0	0	ENSG00000074964	1092	annot_exons
chr1:17621939-17622992+	2	2	4	0	0	0	ENSG00000074964	1054	exon_intron
chr1:17654636-17664595+	0	2	0	0	0	0	ENSG00000074964	615	annot_exons
chr1:17658739-17658871-	0	0	14	0	0	0	ENSG00000074964	133	antisense
chr1:17658739-17658871+	0	0	14	0	0	0	ENSG00000074964	133	intronic
chr1:17665268-17666253+	5	0	0	0	0	0	ENSG00000074964	986	intronic
chr1:18907808-18907967-	0	0	8	0	0	0	ENSG00000169991	160	one_exon
chr1:18918362-18919773-	0	8	0	6	0	106	ENSG00000169991	237	annot_exons
chr1:18945872-18946256+	0	2	0	0	0	0	ENSG00000169991	385	antisense
chr1:19092819-19096650-	0	3	0	0	0	0	ENSG00000127481	821	annot_exons
chr1:19099686-19100375-	0	0	19	0	0	0	ENSG00000127481	690	intronic
chr1:19115404-19117389+	0	2	0	0	0	0	ENSG00000127481	1986	antisense
chr1:19119557-19120348-	4	0	0	0	0	0	ENSG00000127481	314	annot_exons
chr1:19150794-19151642+	0	3	19	0	0	0	ENSG00000127481	849	antisense
chr1:19150794-19151642-	0	3	8	0	0	0	ENSG00000127481	849	intronic
chr1:19156767-19160281-	9	11	0	0	0	0	ENSG00000127481	513	annot_exons
chr1:19164253-19164997-	0	2	0	0	0	0	ENSG00000127481	388	annot_exons
chr1:19176592-19187540-	3	0	0	0	0	0	ENSG00000127481	1379	annot_exons
chr1:19179051-19185286-	0	5	0	0	0	0	ENSG00000127481	604	annot_exons
chr1:19183811-19185286-	0	5	0	11	0	0	ENSG00000127481	434	annot_exons
chr1:19183811-19186657-	0	6	0	0	0	0	ENSG00000127481	552	annot_exons
chr1:19183811-19187540-	8	2	0	0	0	0	ENSG00000127481	790	annot_exons
chr1:19192188-19192540-	2	9	18	8	0	0	ENSG00000127481	251	annot_exons
chr1:19193433-19197265-	11	118	90	0	9	98	ENSG00000127481	250	annot_exons
chr1:19197670-19201815-	9	10	0	3	0	0	ENSG00000127481	717	annot_exons
chr1:19211771-19212571+	4	0	0	0	0	0	NA	801	intergenic
chr1:19259819-19260229+	0	0	18	0	0	0	ENSG00000053372	411	exon_intron
chr1:19304063-19304213+	0	0	6	0	0	0	ENSG00000053371	151	antisense
chr1:19304063-19304213-	0	0	6	0	0	0	ENSG00000053371	151	one_exon
chr1:19317600-19317841+	0	1	0	8	0	0	ENSG00000040487	242	one_exon
chr1:19338951-19339383+	0	0	0	2	0	0	ENSG00000077549	433	antisense
chr1:19338973-19339375+	4	0	0	0	0	0	ENSG00000077549	403	antisense
chr1:19339107-19339327+	0	0	0	2	0	0	ENSG00000077549	221	antisense
chr1:19339188-19339376-	0	0	11	0	0	0	ENSG00000077549	189	one_exon
chr1:19356635-19357563-	2	4	0	0	0	0	ENSG00000077549	259	annot_exons
chr1:19356635-19419750-	0	4	0	0	0	0	ENSG00000077549	585	annot_exons
chr1:19365342-19365521-	3	0	0	0	0	0	ENSG00000077549	180	intronic
chr1:19468879-19469027+	0	0	10	0	0	0	ENSG00000077549	149	antisense
chr1:19500190-19518224+	6	0	0	0	0	0	ENSG00000173436	18035	intronic
chr1:19627442-19627562+	0	0	2	0	0	0	ENSG00000158747	121	intronic
chr1:19640450-19640935+	0	0	10	0	0	0	ENSG00000158747	486	exon_intron
chr1:19655033-19655394+	3	0	0	0	0	0	ENSG00000158747	239	annot_exons
chr1:19655033-19655394-	3	0	0	0	0	0	ENSG00000158747	362	antisense
chr1:19657101-19657352+	0	0	5	0	0	0	ENSG00000158747	252	one_exon
chr1:19657249-19657933-	0	4	0	0	0	0	ENSG00000158747	685	antisense
chr1:19682160-19683444-	9	0	20	0	0	0	ENSG00000162542	1285	exon_intron
chr1:19694434-19740941-	0	10	0	0	0	0	ENSG00000162542	623	annot_exons
chr1:19737372-19747260-	0	1	0	6	0	0	ENSG00000162542	749	annot_exons
chr1:19737372-19787117-	0	0	0	2	0	0	ENSG00000162542	1364	annot_exons
chr1:19755634-19787117-	19	5	0	4	0	0	ENSG00000162542	615	annot_exons
chr1:19771308-19787117-	0	5	0	0	0	0	ENSG00000162542	454	annot_exons
chr1:19890385-19894480+	0	0	0	4	0	0	ENSG00000169914	262	annot_exons
chr1:19890385-19897662+	10	2	0	10	0	0	ENSG00000169914	385	annot_exons
chr1:19890385-19907876+	1	13	0	8	0	0	ENSG00000169914	1106	annot_exons
chr1:19894368-19908099+	0	2	0	0	0	0	ENSG00000169914	1180	annot_exons
chr1:19897540-19907767+	0	0	0	7	0	0	ENSG00000169914	735	annot_exons
chr1:19911238-19912003-	2	0	0	0	0	0	ENSG00000169914	766	antisense
chr1:20035102-20035585-	3	0	0	0	0	0	NA	484	intergenic
chr1:20068873-20086227+	6	1	34	0	0	0	ENSG00000127472	1788	exon_intron
chr1:20074469-20074785+	0	0	42	0	0	0	ENSG00000127472	317	intronic
chr1:20081082-20081323-	2	0	0	0	0	0	ENSG00000127472	242	antisense
chr1:20637842-20639992+	0	2	16	4	0	0	ENSG00000158828	389	annot_exons
chr1:20645560-20645980+	0	7	0	0	0	0	ENSG00000158828	421	exon_intron
chr1:20648315-20649353-	11	2	28	0	0	0	ENSG00000158828	1039	antisense
chr1:20650368-20650717-	2	0	0	0	0	0	ENSG00000158828	350	antisense
chr1:20743196-20743822+	0	0	13	0	0	0	ENSG00000127483	627	antisense
chr1:20744202-20745015-	2	0	0	0	0	0	ENSG00000127483	814	one_exon
chr1:20744325-20744574+	2	0	0	0	0	0	ENSG00000127483	250	antisense
chr1:20744744-20749882-	1	4	23	0	0	0	ENSG00000127483	734	annot_exons
chr1:20744744-20773610-	4	2	7	25	0	0	ENSG00000127483	1365	annot_exons
chr1:20744744-20776750-	9	1	0	0	0	0	ENSG00000127483	3265	annot_exons
chr1:20744744-20779911-	2	3	0	0	0	0	ENSG00000127483	3365	annot_exons
chr1:20744744-20780540-	12	6	0	0	0	0	ENSG00000127483	3561	annot_exons
chr1:20745543-20773610-	2	0	0	0	0	0	ENSG00000127483	1017	annot_exons
chr1:20747544-20773610-	24	15	0	0	0	0	ENSG00000127483	903	annot_exons
chr1:20747544-20776750-	18	2	0	7	0	0	ENSG00000127483	2803	annot_exons
chr1:20749723-20773610-	370	225	291	36	0	0	ENSG00000127483	791	annot_exons
chr1:20749723-20776750-	6	0	0	0	0	0	ENSG00000127483	2691	annot_exons
chr1:20749767-20773610-	0	4	0	0	0	0	ENSG00000127483	747	annot_exons
chr1:20757166-20765531-	0	0	0	0	12	0	ENSG00000127483	246	annot_exons
chr1:20757166-20773610-	319	251	490	110	0	1	ENSG00000127483	631	annot_exons
chr1:20757166-20776750-	135	81	127	0	0	0	ENSG00000127483	2531	annot_exons
chr1:20757166-20776796-	5	1	0	0	0	0	ENSG00000127483	2577	exon_intron
chr1:20757166-20779911-	0	6	0	0	0	0	ENSG00000127483	2631	annot_exons
chr1:20765377-20773610-	181	176	341	28	14	78	ENSG00000127483	540	annot_exons
chr1:20765377-20776750-	10	16	26	0	0	0	ENSG00000127483	2440	annot_exons
chr1:20765377-20776796-	0	0	23	0	0	0	ENSG00000127483	2486	exon_intron
chr1:20765379-20773612+	7	6	0	0	0	0	ENSG00000127483	8234	antisense
chr1:20767584-20776750-	0	0	37	0	0	0	ENSG00000127483	2285	annot_exons
chr1:20767584-20780540-	0	0	28	0	0	0	ENSG00000127483	2581	annot_exons
chr1:20770930-20773610-	72	162	302	52	6	34	ENSG00000127483	304	annot_exons
chr1:20770930-20776750-	2	2	0	0	0	0	ENSG00000127483	2204	annot_exons
chr1:20770930-20779911-	10	0	0	0	0	0	ENSG00000127483	2304	annot_exons
chr1:20770930-20780540-	0	4	0	2	0	0	ENSG00000127483	2500	annot_exons
chr1:20770932-20773612+	1	2	0	0	6	0	ENSG00000127483	2681	antisense
chr1:20810738-20813239-	0	12	0	0	0	0	ENSG00000075151	229	annot_exons
chr1:20829147-20853677-	0	2	0	0	0	0	ENSG00000075151	754	annot_exons
chr1:20840856-20851478-	0	5	0	0	0	0	ENSG00000075151	510	annot_exons
chr1:20840856-20857497-	0	0	0	13	0	0	ENSG00000075151	817	annot_exons
chr1:20840856-20865262-	41	43	0	44	0	0	ENSG00000075151	1439	annot_exons
chr1:20840856-20886371-	7	0	0	4	0	0	ENSG00000075151	1808	annot_exons
chr1:20840856-20895501-	4	0	0	0	0	0	ENSG00000075151	2173	annot_exons
chr1:20862228-20865262-	2	6	0	0	0	0	ENSG00000075151	489	annot_exons
chr1:20862228-20886371-	0	3	0	0	0	0	ENSG00000075151	858	annot_exons
chr1:20864476-20895501-	0	2	0	0	0	0	ENSG00000075151	1118	annot_exons
chr1:20879282-20886371-	0	0	8	0	0	0	ENSG00000075151	410	exon_intron
chr1:20879282-20904971-	0	2	0	0	0	0	ENSG00000075151	1111	exon_intron
chr1:20879323-20886371-	0	3	0	0	0	0	ENSG00000075151	369	annot_exons
chr1:20879323-20895501-	0	8	0	0	0	0	ENSG00000075151	734	annot_exons
chr1:20879323-20904971-	11	0	0	0	0	0	ENSG00000075151	1070	annot_exons
chr1:20893517-20895501-	4	15	16	0	30	0	ENSG00000075151	254	annot_exons
chr1:20893517-20904971-	14	7	0	0	0	0	ENSG00000075151	590	annot_exons
chr1:20893517-20942330-	33	5	0	4	0	0	ENSG00000075151	1584	annot_exons
chr1:20904883-20942330-	32	2	0	32	0	0	ENSG00000075151	1083	annot_exons
chr1:20941259-20942330-	3	2	0	0	0	0	ENSG00000075151	977	annot_exons
chr1:20941491-20942330-	13	6	0	8	0	0	ENSG00000075151	840	one_exon
chr1:20941491-20950108-	0	6	0	5	0	0	ENSG00000075151	946	annot_exons
chr1:20941491-20950111-	0	4	0	0	0	0	ENSG00000075151	949	annot_exons
chr1:20941491-20981227-	9	0	0	0	0	0	ENSG00000075151	1465	annot_exons
chr1:20950003-20981227-	10	9	0	0	0	0	ENSG00000075151	625	annot_exons
chr1:20969474-20980448-	4	0	0	0	0	0	ENSG00000075151	336	annot_exons
chr1:20969474-20981227-	39	34	70	24	0	0	ENSG00000075151	516	annot_exons
chr1:20969474-21002808-	17	2	0	6	0	0	ENSG00000075151	780	annot_exons
chr1:20969474-21050994-	0	2	0	0	0	0	ENSG00000075151	909	annot_exons
chr1:20980334-20981227-	2	0	0	6	0	0	ENSG00000075151	295	annot_exons
chr1:21001199-21002808-	17	46	55	64	0	87	ENSG00000075151	210	annot_exons
chr1:21001199-21050994-	0	6	0	0	0	0	ENSG00000075151	339	annot_exons
chr1:21025806-21026208+	0	0	10	0	0	0	ENSG00000075151	403	antisense
chr1:21038429-21038635-	2	0	0	0	0	0	ENSG00000075151	207	intronic
chr1:21046959-21050994-	0	3	0	0	0	0	ENSG00000075151	4036	exon_intron
chr1:21050866-21089213-	1	0	20	16	0	55	ENSG00000075151	205	annot_exons
chr1:21050866-21111383-	4	2	30	2	0	0	ENSG00000075151	266	annot_exons
chr1:21089138-21123555-	3	4	4	0	0	0	ENSG00000075151	12309	exon_intron
chr1:21219959-21221842-	3	0	0	0	0	0	ENSG00000117298	269	annot_exons
chr1:21219959-21228041-	10	0	0	0	0	0	ENSG00000117298	639	annot_exons
chr1:21221747-21228041-	37	44	85	2	26	0	ENSG00000117298	466	annot_exons
chr1:21224840-21228041-	5	0	0	0	0	0	ENSG00000117298	780	exon_intron
chr1:21225250-21228041-	2	4	0	2	0	0	ENSG00000117298	370	annot_exons
chr1:21227159-21228041-	6	8	0	0	2	0	ENSG00000117298	179	annot_exons
chr1:21227931-21290156-	4	0	0	0	0	0	ENSG00000117298	2186	annot_exons
chr1:21233558-21247363-	0	0	0	8	0	0	ENSG00000117298	650	annot_exons
chr1:21235850-21238244-	3	8	18	0	0	0	ENSG00000117298	288	annot_exons
chr1:21244989-21247363-	3	23	0	0	0	0	ENSG00000117298	258	annot_exons
chr1:21247221-21247572-	2	1	0	0	0	0	ENSG00000117298	352	exon_intron
chr1:21247221-21256138-	26	14	30	10	0	0	ENSG00000117298	335	annot_exons
chr1:21247221-21258839-	63	43	0	0	0	0	ENSG00000117298	548	annot_exons
chr1:21255947-21258839-	0	0	26	0	0	0	ENSG00000117298	405	annot_exons
chr1:21255947-21260392-	10	2	0	0	0	0	ENSG00000117298	527	annot_exons
chr1:21260271-21272911-	2	4	0	0	0	0	ENSG00000117298	335	annot_exons
chr1:21272699-21272911-	0	4	0	0	0	0	ENSG00000117298	213	one_exon
chr1:21272699-21290156-	126	358	83	5	5	0	ENSG00000117298	898	annot_exons
chr1:21305413-21307541-	2	0	0	0	0	0	ENSG00000117298	2129	intronic
chr1:21470632-21473585+	3	1	9	0	0	0	ENSG00000142794	597	annot_exons
chr1:21689974-21695221-	15	7	0	6	0	0	ENSG00000090686	282	annot_exons
chr1:21689974-21706187-	0	0	0	7	0	0	ENSG00000090686	798	annot_exons
chr1:21689974-21721166-	3	0	0	0	0	0	ENSG00000090686	1285	annot_exons
chr1:21695066-21703618-	0	2	0	0	0	0	ENSG00000090686	368	annot_exons
chr1:21695066-21706868-	6	0	0	0	0	0	ENSG00000090686	920	annot_exons
chr1:21701498-21703618-	0	4	0	14	0	0	ENSG00000090686	212	annot_exons
chr1:21701498-21706868-	2	2	7	6	0	0	ENSG00000090686	764	annot_exons
chr1:21701498-21724095-	1	2	0	0	0	0	ENSG00000090686	1316	annot_exons
chr1:21704262-21721764-	7	1	0	0	0	0	ENSG00000090686	906	annot_exons
chr1:21713972-21721764-	0	2	0	0	0	0	ENSG00000090686	1732	exon_intron
chr1:21715389-21721764-	8	16	51	0	0	0	ENSG00000090686	315	annot_exons
chr1:21715389-21724095-	27	34	29	0	0	0	ENSG00000090686	513	annot_exons
chr1:21721036-21721764-	19	40	142	21	6	0	ENSG00000090686	246	annot_exons
chr1:21721036-21724095-	0	0	0	8	0	0	ENSG00000090686	444	annot_exons
chr1:21721036-21729829-	4	5	0	0	0	0	ENSG00000090686	2463	annot_exons
chr1:21721650-21729832-	3	0	0	0	0	0	ENSG00000090686	2335	annot_exons
chr1:21747067-21751615-	0	1	0	9	0	0	ENSG00000090686	326	annot_exons
chr1:21747067-21757783-	11	6	0	0	0	0	ENSG00000090686	857	annot_exons
chr1:21748138-21751615-	10	35	35	24	0	0	ENSG00000090686	243	annot_exons
chr1:21748138-21753119-	7	15	0	0	0	0	ENSG00000090686	496	annot_exons
chr1:21748138-21756702-	0	4	0	0	0	0	ENSG00000090686	653	annot_exons
chr1:21748138-21757783-	10	4	0	0	0	0	ENSG00000090686	774	annot_exons
chr1:21748140-21751617-	0	0	3	0	0	0	ENSG00000090686	243	exon_intron
chr1:21748140-21751617+	0	0	3	0	0	0	ENSG00000090686	3478	antisense
chr1:21751507-21757783-	0	8	0	19	0	0	ENSG00000090686	640	annot_exons
chr1:21752527-21757783-	0	2	0	0	0	0	ENSG00000090686	531	annot_exons
chr1:21838825-21840017-	0	0	0	15	0	0	ENSG00000142798	637	annot_exons
chr1:21841101-21842083-	6	0	0	0	0	0	ENSG00000142798	402	annot_exons
chr1:21847354-21849031-	0	5	0	6	0	0	ENSG00000142798	718	annot_exons
chr1:21857057-21874481+	0	0	12	0	0	0	ENSG00000142798	17425	antisense
chr1:21857057-21874481-	0	0	13	0	0	0	ENSG00000142798	2376	annot_exons
chr1:21861757-21862115-	8	4	0	7	0	0	ENSG00000142798	215	annot_exons
chr1:21880107-21881502-	3	0	0	9	0	0	ENSG00000142798	689	annot_exons
chr1:22072497-22072733+	4	0	0	0	0	0	ENSG00000070831	237	intronic
chr1:22078429-22086866+	2	8	7	6	0	19	ENSG00000070831	671	annot_exons
chr1:22119992-22120490+	4	0	0	0	0	0	ENSG00000162552	499	antisense
chr1:22119992-22120490-	4	0	0	0	0	0	ENSG00000162552	499	one_exon
chr1:22154903-22188935+	0	6	0	0	0	0	NA	34033	intergenic
chr1:22474376-22491533+	8	0	47	0	0	0	ENSG00000184677	16404	exon_intron
chr1:22489878-22491531+	3	0	0	0	0	0	ENSG00000184677	900	exon_intron
chr1:22489880-22491533+	124	179	223	42	12	21	ENSG00000184677	900	annot_exons
chr1:22530604-22530801-	0	0	10	0	0	0	ENSG00000184677	198	antisense
chr1:22781421-22785076+	3	8	0	3	0	0	ENSG00000133216	750	annot_exons
chr1:22863037-22865212+	8	0	0	0	0	0	ENSG00000133216	492	annot_exons
chr1:22863037-22882483+	0	5	0	0	0	0	ENSG00000133216	617	annot_exons
chr1:23030443-23050520+	6	1	0	0	0	0	ENSG00000004487	386	exon_intron
chr1:23030469-23040434+	10	4	0	18	4	0	ENSG00000004487	9966	exon_intron
chr1:23030469-23044486+	35	9	15	16	7	0	ENSG00000004487	226	annot_exons
chr1:23030469-23050520+	899	683	1543	381	103	234	ENSG00000004487	360	annot_exons
chr1:23030469-23053839+	12	9	28	14	0	0	ENSG00000004487	439	annot_exons
chr1:23030469-23055161+	3	0	0	0	0	0	ENSG00000004487	532	annot_exons
chr1:23030469-23057565+	6	4	0	0	0	0	ENSG00000004487	721	annot_exons
chr1:23030469-23059167+	465	242	304	232	0	0	ENSG00000004487	816	annot_exons
chr1:23030469-23059234+	3	0	0	0	0	0	ENSG00000004487	883	exon_intron
chr1:23030469-23069151+	30	21	0	0	0	0	ENSG00000004487	1062	annot_exons
chr1:23030469-23081573+	0	4	0	0	0	0	ENSG00000004487	1989	annot_exons
chr1:23030473-23050524+	2	20	52	4	5	0	ENSG00000004487	360	exon_intron
chr1:23030473-23059171+	10	1	0	0	0	0	ENSG00000004487	816	exon_intron
chr1:23040259-23053839+	0	6	0	0	0	0	ENSG00000004487	4441	exon_intron
chr1:23040259-23059167+	0	0	0	12	0	0	ENSG00000004487	4818	exon_intron
chr1:23044427-23059167+	6	11	18	2	0	0	ENSG00000004487	650	annot_exons
chr1:23050387-23057565+	14	6	6	0	0	0	ENSG00000004487	495	annot_exons
chr1:23050387-23059167+	51	25	24	27	0	0	ENSG00000004487	590	annot_exons
chr1:23053761-23057565+	0	3	0	0	0	0	ENSG00000004487	361	annot_exons
chr1:23055069-23057565+	5	6	0	0	0	0	ENSG00000004487	282	annot_exons
chr1:23055069-23069151+	28	58	73	14	0	0	ENSG00000004487	623	annot_exons
chr1:23055069-23071359+	0	2	0	0	0	0	ENSG00000004487	758	annot_exons
chr1:23055069-23073403+	6	8	0	0	0	0	ENSG00000004487	962	annot_exons
chr1:23071225-23072197+	39	11	51	46	0	102	ENSG00000004487	209	annot_exons
chr1:23079178-23079552+	0	0	18	0	0	0	ENSG00000004487	375	intronic
chr1:23081007-23082623-	0	0	0	8	0	0	ENSG00000004487	1617	antisense
chr1:23109022-23148280-	0	0	4	0	0	0	ENSG00000169641	14988	exon_intron
chr1:23278978-23279913-	4	0	0	0	0	0	NA	936	intergenic
chr1:23303791-23323732-	0	4	0	0	0	0	ENSG00000125944	8076	exon_intron
chr1:23321528-23333631-	8	3	0	0	0	0	ENSG00000125944	427	annot_exons
chr1:23360657-23361110-	0	2	0	0	0	0	ENSG00000125945	454	one_exon
chr1:23361431-23361939+	0	0	0	2	0	0	ENSG00000125945	509	antisense
chr1:23361431-23361939-	0	0	0	2	0	0	ENSG00000125945	509	one_exon
chr1:23362014-23362500+	3	0	0	0	0	0	ENSG00000125945	487	antisense
chr1:23377194-23377414-	0	2	0	0	0	0	NA	221	intergenic
chr1:23381443-23387419-	0	0	18	0	0	0	ENSG00000204219	887	annot_exons
chr1:23387273-23419139-	4	2	0	0	0	0	ENSG00000204219	1577	annot_exons
chr1:23393879-23397955-	5	0	0	0	0	0	ENSG00000204219	376	annot_exons
chr1:23397545-23418016+	609	521	952	111	44	0	ENSG00000204219	20472	antisense
chr1:23397545-23418016-	68	68	142	6	15	0	ENSG00000204219	1219	exon_intron
chr1:23397546-23418017+	608	522	946	111	44	0	ENSG00000204219	20472	antisense
chr1:23408664-23418009-	0	2	7	0	0	0	ENSG00000204219	311	annot_exons
chr1:23408664-23419207-	0	2	0	0	0	0	ENSG00000204219	442	annot_exons
chr1:23417249-23419139-	2	5	0	0	0	0	ENSG00000204219	311	annot_exons
chr1:23421797-23422516+	0	2	0	0	0	0	ENSG00000204219	720	antisense
chr1:23558037-23558243-	4	0	0	0	0	0	ENSG00000117318	207	one_exon
chr1:23692609-23694791+	0	2	0	0	0	0	ENSG00000142676	390	annot_exons
chr1:23698119-23698612+	2	0	0	0	0	0	NA	494	intergenic
chr1:23750845-23752518+	7	6	0	0	0	0	ENSG00000011007	1298	annot_exons
chr1:23760725-23761101-	0	0	7	0	0	0	ENSG00000011007	377	antisense
chr1:23760752-23761620+	0	2	0	0	0	0	ENSG00000011007	869	one_exon
chr1:23774080-23774734-	2	0	0	0	0	0	NA	655	intergenic
chr1:23804400-23820593-	4	6	0	0	0	0	ENSG00000117305	816	annot_exons
chr1:23814190-23817583-	2	10	0	0	0	0	ENSG00000117305	353	annot_exons
chr1:23814190-23820593-	47	83	111	13	8	0	ENSG00000117305	437	annot_exons
chr1:23977108-23977690+	0	0	12	0	0	0	ENSG00000188529	583	antisense
chr1:23977108-23977690-	0	0	10	0	0	0	ENSG00000188529	583	intronic
chr1:23977184-23978113-	4	0	0	0	0	0	ENSG00000188529	930	intronic
chr1:23977669-23977816-	0	0	10	0	0	0	ENSG00000188529	148	intronic
chr1:23977669-23977816+	0	0	10	0	0	0	ENSG00000188529	148	antisense
chr1:24066499-24066916+	0	0	0	11	0	0	ENSG00000142661	418	antisense
chr1:24169417-24180854-	14	48	48	6	27	32	ENSG00000185436	309	annot_exons
chr1:24514314-24514567+	19	30	61	119	4	397	ENSG00000117602	254	one_exon
chr1:24514314-24533254+	0	0	24	0	0	0	ENSG00000117602	600	annot_exons
chr1:24531218-24533254+	4	0	0	4	0	0	ENSG00000117602	346	annot_exons
chr1:24575026-24583442+	0	0	0	0	21	0	ENSG00000184454	8417	intronic
chr1:24643616-24644099-	0	0	0	0	2	0	ENSG00000133226	484	antisense
chr1:24671596-24672177-	5	0	0	0	0	0	ENSG00000133226	582	antisense
chr1:24841061-24841464+	0	0	0	0	0	22	ENSG00000169504	404	one_exon
chr1:25306562-25306949-	6	0	0	0	0	0	ENSG00000117616	388	intronic
chr1:25315938-25318271-	7	2	0	0	0	0	ENSG00000117616	2334	intronic
chr1:25340474-25343073+	0	4	0	0	0	0	ENSG00000183726	219	annot_exons
chr1:25340474-25345231+	8	0	0	6	0	0	ENSG00000183726	2377	exon_intron
chr1:25340474-25351693+	21	25	65	0	0	0	ENSG00000183726	287	annot_exons
chr1:25340474-25352974+	6	3	0	0	0	0	ENSG00000183726	380	annot_exons
chr1:25340474-25356853+	1	0	11	0	0	0	ENSG00000183726	441	annot_exons
chr1:25351626-25352974+	0	3	0	0	0	0	ENSG00000183726	161	annot_exons
chr1:25430918-25446903+	0	2	0	0	0	0	ENSG00000204178	403	annot_exons
chr1:25446762-25456831+	2	5	12	0	0	0	ENSG00000204178	572	annot_exons
chr1:25448808-25456831+	28	11	95	0	0	0	ENSG00000204178	430	annot_exons
chr1:25458391-25458892+	4	0	0	0	0	0	ENSG00000204178	502	one_exon
chr1:25458391-25491584+	0	0	0	10	0	0	ENSG00000204178	1140	annot_exons
chr1:25484116-25499270+	2	0	0	0	0	0	ENSG00000204178	1645	annot_exons
chr1:25485613-25491584+	0	2	0	0	0	0	ENSG00000204178	479	annot_exons
chr1:25553922-25557267+	0	6	0	10	0	0	ENSG00000157978	371	annot_exons
chr1:25618506-25619146-	2	0	0	0	0	0	ENSG00000117643	641	antisense
chr1:25746668-25771772+	3	1	0	0	0	0	ENSG00000117643	626	annot_exons
chr1:25778116-25781081-	0	2	0	0	0	0	ENSG00000117643	2966	antisense
chr1:25782585-25784905+	0	4	0	0	0	0	ENSG00000117643	1359	annot_exons
chr1:25801043-25809820+	0	2	0	0	0	0	ENSG00000162430	827	annot_exons
chr1:25823019-25826826+	0	2	0	0	0	0	ENSG00000117640	760	annot_exons
chr1:25826615-25832284+	0	2	0	0	0	0	ENSG00000117640	899	annot_exons
chr1:25861606-25861804-	0	0	12	0	0	0	ENSG00000182749	199	one_exon
chr1:25871545-25872175+	0	0	17	0	0	0	NA	631	intergenic
chr1:25871545-25872175-	0	0	17	0	0	0	NA	631	intergenic
chr1:25972558-25974650-	6	0	0	0	20	0	ENSG00000158006	326	annot_exons
chr1:25972558-25984528-	0	0	0	9	0	0	ENSG00000158006	758	annot_exons
chr1:25982364-25984528-	2	4	0	0	0	0	ENSG00000158006	340	annot_exons
chr1:26255171-26255865+	0	4	0	10	0	0	ENSG00000130695	695	one_exon
chr1:26255171-26259802+	9	2	0	10	0	0	ENSG00000130695	1133	annot_exons
chr1:26257597-26258260+	0	1	0	0	16	0	ENSG00000130695	252	annot_exons
chr1:26257597-26259802+	13	17	26	64	28	0	ENSG00000130695	438	annot_exons
chr1:26268483-26269614+	11	0	0	0	9	0	ENSG00000130695	308	annot_exons
chr1:26294205-26298062-	10	7	40	2	0	0	ENSG00000158062	360	annot_exons
chr1:26446316-26447660+	11	7	46	2	0	0	ENSG00000117682	219	annot_exons
chr1:26446316-26460144+	0	4	0	0	5	0	ENSG00000117682	1168	annot_exons
chr1:26447559-26460144+	0	8	0	0	0	0	ENSG00000117682	1051	annot_exons
chr1:26457791-26460144+	0	4	0	0	0	0	ENSG00000117682	223	annot_exons
chr1:26470212-26470786+	5	0	0	0	0	0	ENSG00000117682	575	one_exon
chr1:26729651-26732792+	577	584	36	304	0	0	ENSG00000117713	783	annot_exons
chr1:26759082-26759274+	0	0	0	0	9	0	ENSG00000117713	193	intronic
chr1:26760856-26763285+	20	27	34	18	0	0	ENSG00000117713	812	annot_exons
chr1:26762370-26762935-	3	0	0	0	0	0	ENSG00000117713	566	antisense
chr1:26763164-26772896+	4	0	0	0	0	0	ENSG00000117713	1014	annot_exons
chr1:26766221-26767999+	0	4	0	0	0	0	ENSG00000117713	466	annot_exons
chr1:26767894-26771173-	0	0	10	0	0	0	ENSG00000117713	3280	antisense
chr1:26779351-26780098-	0	4	0	0	0	0	ENSG00000117713	748	antisense
chr1:26779366-26779754+	3	0	0	0	0	0	ENSG00000117713	389	one_exon
chr1:26779366-26779754-	3	0	0	0	0	0	ENSG00000117713	389	antisense
chr1:26780756-26781363-	2	0	0	0	0	0	ENSG00000117713	608	antisense
chr1:26781390-26781955-	0	0	19	0	0	0	ENSG00000117713	566	antisense
chr1:26781390-26781955+	0	0	10	0	0	0	ENSG00000117713	566	one_exon
chr1:26794113-26795234+	6	1	0	0	0	0	ENSG00000060642	1122	one_exon
chr1:26827060-26850421-	3	0	0	0	0	0	ENSG00000204160	23362	antisense
chr1:26848608-26853825+	0	0	0	10	0	0	ENSG00000204160	653	annot_exons
chr1:26884160-26886133-	0	2	0	0	0	0	ENSG00000142751	292	annot_exons
chr1:26897301-26897725-	0	7	0	3	0	0	ENSG00000198746	425	one_exon
chr1:26942660-26943065+	12	29	11	50	4	103	ENSG00000090273	312	annot_exons
chr1:27010920-27011194-	0	0	0	0	3	0	ENSG00000158246	275	intronic
chr1:27105885-27107865-	0	3	0	0	0	0	ENSG00000090020	421	annot_exons
chr1:27105885-27109777-	17	22	0	2	0	0	ENSG00000090020	672	annot_exons
chr1:27105885-27114286-	2	0	0	0	0	0	ENSG00000090020	1133	annot_exons
chr1:27109693-27114062-	3	0	0	0	0	0	ENSG00000090020	322	annot_exons
chr1:27113791-27114286-	0	3	0	0	0	0	ENSG00000090020	496	exon_intron
chr1:27113826-27114286-	9	7	0	0	0	0	ENSG00000090020	461	one_exon
chr1:27121091-27138697-	0	0	0	6	0	0	ENSG00000090020	17607	intronic
chr1:27283338-27287861+	0	2	0	0	0	0	ENSG00000142784	300	annot_exons
chr1:27287674-27292397+	0	2	0	0	0	0	ENSG00000142784	371	annot_exons
chr1:27303621-27306272+	4	3	0	0	0	0	ENSG00000142784	455	annot_exons
chr1:27307380-27307616-	4	0	0	0	0	0	ENSG00000142784	237	antisense
chr1:27325257-27325647-	0	0	0	4	0	0	ENSG00000186501	391	antisense
chr1:27325257-27325647+	0	0	0	3	0	0	ENSG00000186501	391	intronic
chr1:27330720-27334281+	0	3	0	0	0	0	ENSG00000186501	533	annot_exons
chr1:27547261-27558883-	6	0	0	0	0	0	ENSG00000126705	5602	annot_exons
chr1:27548292-27549320-	0	0	0	4	0	0	ENSG00000126705	1029	one_exon
chr1:27549731-27549977-	0	0	28	0	0	0	ENSG00000126705	247	one_exon
chr1:27551132-27551625+	3	0	0	0	0	0	ENSG00000126705	494	antisense
chr1:27558305-27603494-	0	0	0	0	4	0	ENSG00000126705	502	annot_exons
chr1:27581478-27582425+	0	0	0	6	0	0	ENSG00000126705	948	antisense
chr1:27585620-27586080+	11	0	0	0	0	0	ENSG00000126705	461	antisense
chr1:27591023-27592033-	2	0	0	0	0	0	ENSG00000126705	1011	intronic
chr1:27668226-27669346-	0	0	0	4	29	0	ENSG00000126709	354	annot_exons
chr1:27789562-27793632+	9	13	0	0	0	0	ENSG00000117758	170	annot_exons
chr1:27789562-27801815+	0	3	0	0	0	0	ENSG00000117758	308	annot_exons
chr1:27838699-27843330+	6	11	42	1	0	66	ENSG00000117751	520	annot_exons
chr1:27841014-27843330+	19	3	40	0	0	0	ENSG00000117751	366	annot_exons
chr1:27906928-27914169-	0	0	0	12	0	0	ENSG00000117748	323	annot_exons
chr1:27988535-28004419-	6	13	0	0	0	0	ENSG00000158161	631	annot_exons
chr1:27999960-28017239-	0	0	30	0	0	0	ENSG00000158161	584	annot_exons
chr1:28010947-28017239-	16	52	7	24	0	0	ENSG00000158161	410	annot_exons
chr1:28010947-28035680-	0	4	0	0	0	0	ENSG00000158161	685	annot_exons
chr1:28027789-28042650-	1	6	0	0	0	0	ENSG00000158161	422	annot_exons
chr1:28027789-28058094-	2	0	0	7	0	0	ENSG00000158161	567	annot_exons
chr1:28035544-28058094-	22	18	0	1	0	0	ENSG00000158161	429	annot_exons
chr1:28179057-28179410+	0	4	0	0	0	0	ENSG00000169403	354	antisense
chr1:28236474-28237010+	4	0	0	0	0	0	ENSG00000130770	537	one_exon
chr1:28271674-28274158+	0	2	0	0	0	0	ENSG00000130766	864	annot_exons
chr1:28271674-28279241+	0	8	0	0	0	0	ENSG00000130766	1200	annot_exons
chr1:28274825-28279241+	2	2	0	0	0	0	ENSG00000130766	336	annot_exons
chr1:28370126-28370580-	4	0	0	0	0	0	ENSG00000204138	455	antisense
chr1:28437671-28437984-	4	0	0	0	0	0	ENSG00000204138	314	antisense
chr1:28458333-28466535+	3	4	0	0	0	0	ENSG00000204138	1326	exon_intron
chr1:28459085-28466535+	236	299	296	74	0	0	ENSG00000204138	574	annot_exons
chr1:28459085-28480604+	1	4	0	0	0	0	ENSG00000204138	1744	annot_exons
chr1:28473554-28474151+	91	6	14	30	0	0	ENSG00000204138	598	one_exon
chr1:28473554-28476291+	74	9	0	0	0	0	ENSG00000204138	783	annot_exons
chr1:28473554-28480604+	59	24	0	0	0	0	ENSG00000204138	937	annot_exons
chr1:28474077-28496672+	0	4	0	0	0	0	ENSG00000204138	886	annot_exons
chr1:28476107-28480604+	10	10	0	0	0	42	ENSG00000204138	339	annot_exons
chr1:28476107-28496747+	0	2	0	0	0	0	ENSG00000204138	886	annot_exons
chr1:28476112-28480604+	0	10	0	0	0	0	ENSG00000204138	334	annot_exons
chr1:28490951-28493091+	4	0	0	0	0	0	ENSG00000204138	277	annot_exons
chr1:28490951-28496672+	3	3	0	0	0	0	ENSG00000204138	416	annot_exons
chr1:28491650-28494322+	0	0	0	2	0	0	ENSG00000204138	1446	exon_intron
chr1:28491650-28496672+	12	10	18	18	10	0	ENSG00000204138	354	annot_exons
chr1:28538598-28538952-	0	0	12	0	0	0	ENSG00000180198	355	antisense
chr1:28560633-28561398+	20	20	0	0	0	0	ENSG00000180098	153	annot_exons
chr1:28560633-28564834+	4	1	0	0	0	0	ENSG00000180098	285	annot_exons
chr1:28571176-28571900+	0	6	0	0	0	0	ENSG00000180098	197	annot_exons
chr1:28581117-28581797-	0	0	0	9	0	0	NA	681	intergenic
chr1:28603234-28622165-	5	0	0	0	0	0	ENSG00000120656	875	annot_exons
chr1:28605372-28618030-	3	0	0	0	0	0	ENSG00000120656	282	annot_exons
chr1:28605372-28622165-	15	8	0	35	0	0	ENSG00000120656	534	annot_exons
chr1:28613247-28622165-	17	11	0	10	0	0	ENSG00000120656	445	annot_exons
chr1:28617953-28622165-	6	15	7	15	0	0	ENSG00000120656	330	annot_exons
chr1:28681086-28697084+	0	2	0	0	0	0	ENSG00000162419	3155	exon_intron
chr1:28683583-28691709+	10	5	52	12	0	0	ENSG00000162419	396	annot_exons
chr1:28683583-28697084+	8	15	0	0	0	0	ENSG00000162419	658	annot_exons
chr1:28683583-28697091+	2	0	0	0	0	0	ENSG00000162419	665	exon_intron
chr1:28683583-28702569+	3	0	0	8	0	0	ENSG00000162419	790	annot_exons
chr1:28683583-28704329+	0	6	0	0	0	0	ENSG00000162419	928	annot_exons
chr1:28683583-28710642+	0	0	0	12	0	0	ENSG00000162419	1051	annot_exons
chr1:28683586-28691709+	0	2	0	0	0	0	ENSG00000162419	393	annot_exons
chr1:28683586-28697084+	7	0	0	0	0	0	ENSG00000162419	655	annot_exons
chr1:28683586-28697091+	8	0	0	0	0	0	ENSG00000162419	662	exon_intron
chr1:28690074-28704329+	6	3	0	0	0	0	ENSG00000162419	770	annot_exons
chr1:28690104-28704329+	6	4	0	0	0	0	ENSG00000162419	740	annot_exons
chr1:28691585-28704329+	4	0	0	0	0	0	ENSG00000162419	657	annot_exons
chr1:28702438-28710642+	22	8	0	0	0	0	ENSG00000162419	393	annot_exons
chr1:28704192-28710642+	12	0	0	0	0	0	ENSG00000162419	261	annot_exons
chr1:28742403-28743986+	72	22	32	11	0	0	ENSG00000198492	1584	one_exon
chr1:28742510-28743438-	0	4	0	0	0	0	ENSG00000198492	929	antisense
chr1:28987431-28987905+	26	14	0	2	0	0	ENSG00000159023	475	one_exon
chr1:28987431-28993542+	0	5	0	16	0	0	ENSG00000159023	768	annot_exons
chr1:28987431-28997319+	7	6	41	0	0	0	ENSG00000159023	873	annot_exons
chr1:28987431-29003779+	0	4	0	0	0	0	ENSG00000159023	7333	exon_intron
chr1:28993330-29018442+	5	4	0	0	0	0	ENSG00000159023	656	annot_exons
chr1:28993330-29035923+	3	0	0	0	0	0	ENSG00000159023	995	annot_exons
chr1:28993330-29039426+	5	0	0	0	0	0	ENSG00000159023	1168	annot_exons
chr1:28997215-29018442+	0	2	0	0	0	0	ENSG00000159023	443	annot_exons
chr1:29015692-29018442+	6	0	0	0	0	0	ENSG00000159023	295	annot_exons
chr1:29033093-29035923+	2	0	0	0	0	0	ENSG00000159023	251	annot_exons
chr1:29033189-29039378-	7	0	0	0	0	0	ENSG00000159023	6190	antisense
chr1:29035826-29039426+	27	45	208	16	0	0	ENSG00000159023	271	annot_exons
chr1:29035826-29053312+	13	2	20	1	0	0	ENSG00000159023	480	annot_exons
chr1:29053104-29065158+	0	4	0	0	0	0	ENSG00000159023	548	annot_exons
chr1:29053104-29097935+	7	0	0	0	0	0	ENSG00000159023	5761	annot_exons
chr1:29053107-29065158+	0	4	0	0	0	0	ENSG00000159023	545	annot_exons
chr1:29060422-29097935+	2	7	0	0	0	0	ENSG00000159023	5453	annot_exons
chr1:29097807-29115803+	6	5	0	0	0	0	ENSG00000159023	417	annot_exons
chr1:29112368-29115803+	2	0	0	0	0	0	ENSG00000159023	186	annot_exons
chr1:29148071-29154910-	4	0	0	0	0	0	ENSG00000116350	1461	annot_exons
chr1:29148080-29154910-	24	10	0	12	0	0	ENSG00000116350	1452	annot_exons
chr1:29148080-29159486-	10	0	0	0	0	0	ENSG00000116350	1565	annot_exons
chr1:29148465-29154910-	1	0	23	0	0	0	ENSG00000116350	1067	annot_exons
chr1:29148567-29154910-	10	0	0	0	0	0	ENSG00000116350	965	annot_exons
chr1:29149009-29168638-	0	0	0	6	0	0	ENSG00000116350	8900	exon_intron
chr1:29154696-29154910-	173	103	155	74	29	49	ENSG00000116350	215	one_exon
chr1:29154696-29160517-	12	3	0	0	0	0	ENSG00000116350	471	annot_exons
chr1:29154696-29166912-	0	2	0	0	0	0	ENSG00000116350	6866	exon_intron
chr1:29186610-29187129-	0	5	0	0	0	0	NA	520	intergenic
chr1:29216005-29216685-	0	5	0	0	0	0	ENSG00000116353	230	annot_exons
chr1:29216005-29216812-	6	6	0	0	0	0	ENSG00000116353	357	annot_exons
chr1:29216005-29220921-	0	0	12	0	0	0	ENSG00000116353	4466	exon_intron
chr1:29236798-29237232+	5	0	0	0	0	0	ENSG00000060656	435	intronic
chr1:29236798-29237232-	5	0	0	0	0	0	ENSG00000060656	435	antisense
chr1:29258505-29260903+	4	11	0	0	0	0	ENSG00000060656	939	annot_exons
chr1:29261324-29261869+	0	0	12	0	0	0	ENSG00000060656	546	intronic
chr1:29275448-29275756+	0	0	0	0	15	0	ENSG00000060656	309	one_exon
chr1:29286758-29286942-	10	0	0	0	0	0	ENSG00000060656	185	antisense
chr1:30871651-30873169-	0	0	0	0	13	0	ENSG00000162512	1519	one_exon
chr1:30933156-30936787+	4	0	0	0	0	0	ENSG00000134644	3632	antisense
chr1:30933222-30936819-	2	0	0	0	0	0	ENSG00000134644	298	annot_exons
chr1:30934090-30934261-	0	0	25	0	0	0	ENSG00000134644	172	intronic
chr1:30936643-30964842-	0	0	7	0	0	0	ENSG00000134644	1281	annot_exons
chr1:30936643-30967310-	3	0	0	0	0	0	ENSG00000134644	1790	annot_exons
chr1:30941151-30942123-	4	8	0	0	0	0	ENSG00000134644	248	annot_exons
chr1:30941151-30967310-	4	3	0	0	0	0	ENSG00000134644	1597	annot_exons
chr1:30941151-30974802-	2	0	0	0	0	0	ENSG00000134644	1888	annot_exons
chr1:30942365-30942682-	0	0	0	0	5	0	ENSG00000134644	318	intronic
chr1:30945346-30950261-	0	4	0	0	0	0	ENSG00000134644	273	annot_exons
chr1:30945346-30953981-	0	2	0	0	0	0	ENSG00000134644	671	annot_exons
chr1:30950133-30953981-	3	0	0	0	0	0	ENSG00000134644	527	annot_exons
chr1:30957866-30958391-	3	0	0	0	0	0	ENSG00000134644	526	intronic
chr1:30964674-30967310-	0	0	0	7	0	0	ENSG00000134644	678	annot_exons
chr1:30964674-30974802-	4	0	0	12	0	0	ENSG00000134644	969	annot_exons
chr1:30964674-30995220-	4	4	0	0	0	0	ENSG00000134644	1618	annot_exons
chr1:30965982-30981405-	4	2	0	0	0	0	ENSG00000134644	943	annot_exons
chr1:30965982-30995220-	1	0	0	13	0	0	ENSG00000134644	1381	annot_exons
chr1:30980062-30995220-	0	4	0	0	0	0	ENSG00000134644	649	annot_exons
chr1:30988309-30995220-	0	2	0	0	0	0	ENSG00000134644	4519	exon_intron
chr1:30989845-30990130-	0	0	17	0	0	0	ENSG00000134644	286	intronic
chr1:30989845-30990130+	0	0	15	0	0	0	ENSG00000134644	286	antisense
chr1:30992390-30995220-	99	84	44	14	0	0	ENSG00000134644	438	annot_exons
chr1:30992390-31007099-	12	18	0	38	0	0	ENSG00000134644	723	annot_exons
chr1:30992390-31007102-	84	138	85	49	0	0	ENSG00000134644	726	annot_exons
chr1:30992473-31059355+	0	0	15	0	0	0	ENSG00000134644	66883	antisense
chr1:31005853-31007099-	8	0	0	0	0	0	ENSG00000134644	285	annot_exons
chr1:31005853-31007102-	15	39	132	42	20	0	ENSG00000134644	288	annot_exons
chr1:31022285-31023473-	2	0	0	0	0	0	ENSG00000134644	1189	intronic
chr1:31054398-31059577-	0	2	0	0	0	0	ENSG00000134644	5180	exon_intron
chr1:31055313-31059577-	0	3	19	0	11	0	ENSG00000134644	4265	exon_intron
chr1:31059204-31059577-	26	29	0	47	22	0	ENSG00000134644	374	one_exon
chr1:31270793-31281469+	3	0	0	0	0	0	ENSG00000060688	10677	antisense
chr1:31281374-31292006-	0	2	0	10	0	0	ENSG00000060688	383	annot_exons
chr1:31337175-31339048+	13	0	0	0	0	0	ENSG00000121766	193	annot_exons
chr1:31337175-31348974+	66	56	109	17	0	0	ENSG00000121766	518	annot_exons
chr1:31665638-31665881-	0	0	17	0	0	0	ENSG00000084636	244	intronic
chr1:31689741-31690393-	2	0	0	0	0	0	ENSG00000084636	138	annot_exons
chr1:31907661-31919658-	5	0	0	0	0	0	ENSG00000184007	2321	annot_exons
chr1:31915891-31919658-	8	20	16	3	0	0	ENSG00000184007	786	exon_intron
chr1:31915895-31919658-	517	603	891	41	0	0	ENSG00000184007	782	annot_exons
chr1:32014268-32030382-	0	0	14	0	0	0	ENSG00000121774	16115	antisense
chr1:32030298-32031640+	3	0	0	9	0	0	ENSG00000121774	242	annot_exons
chr1:32030298-32033334+	89	77	345	141	22	53	ENSG00000121774	389	annot_exons
chr1:32030298-32038619+	27	10	5	0	0	0	ENSG00000121774	793	annot_exons
chr1:32030298-32045390+	12	5	0	0	0	0	ENSG00000121774	3716	exon_intron
chr1:32031524-32038619+	3	3	0	0	0	0	ENSG00000121774	668	annot_exons
chr1:32036910-32038619+	129	116	230	82	0	58	ENSG00000121774	404	annot_exons
chr1:32036910-32039573+	59	44	150	13	8	126	ENSG00000121774	463	annot_exons
chr1:32036910-32045390+	8	0	0	20	0	0	ENSG00000121774	3327	exon_intron
chr1:32037835-32038619+	0	2	0	0	0	0	ENSG00000121774	270	annot_exons
chr1:32043170-32043574+	4	0	0	0	0	0	ENSG00000121774	405	one_exon
chr1:32043281-32043485-	0	0	5	0	0	0	ENSG00000121774	205	antisense
chr1:32065157-32065564-	0	0	0	0	0	59	NA	408	intergenic
chr1:32091675-32100562+	0	7	0	0	0	0	ENSG00000121775	646	annot_exons
chr1:32094784-32100562+	6	6	0	3	0	0	ENSG00000121775	309	annot_exons
chr1:32154588-32159531+	13	5	0	1	0	0	ENSG00000025800	554	annot_exons
chr1:32154588-32166230+	8	0	0	0	0	0	ENSG00000025800	1112	annot_exons
chr1:32161947-32167296+	4	3	18	0	0	0	ENSG00000025800	597	annot_exons
chr1:32163235-32167296+	0	7	0	0	0	0	ENSG00000025800	333	annot_exons
chr1:32181340-32181441+	0	0	0	0	0	6	ENSG00000084652	102	one_exon
chr1:32184525-32188124+	7	8	0	20	22	0	ENSG00000084652	263	annot_exons
chr1:32187954-32190249+	4	7	0	0	0	0	ENSG00000084652	366	annot_exons
chr1:32192311-32193300+	4	9	0	4	0	0	ENSG00000084652	288	annot_exons
chr1:32206115-32222018-	0	0	0	22	0	0	ENSG00000160055	11456	exon_intron
chr1:32226171-32226530+	2	5	0	0	0	0	ENSG00000084623	278	annot_exons
chr1:32228499-32229208+	10	7	34	0	0	0	ENSG00000084623	275	annot_exons
chr1:32230930-32231585+	0	2	0	0	0	0	ENSG00000084623	561	annot_exons
chr1:32231744-32232184-	14	17	0	0	0	0	NA	441	intergenic
chr1:32234704-32235113-	0	3	0	0	0	0	NA	410	intergenic
chr1:32279671-32280210+	2	6	0	16	0	0	ENSG00000182866	363	annot_exons
chr1:32324479-32327677+	0	3	0	0	0	0	ENSG00000116478	356	annot_exons
chr1:32326939-32327677+	22	46	87	29	0	0	ENSG00000116478	281	annot_exons
chr1:32331474-32331806+	0	0	0	4	0	0	ENSG00000116478	240	annot_exons
chr1:32331551-32333502+	0	0	15	0	0	0	ENSG00000116478	851	annot_exons
chr1:32334312-32334578-	4	0	0	0	0	0	ENSG00000175130	267	one_exon
chr1:32334825-32335063+	0	0	15	0	0	0	ENSG00000175130	239	antisense
chr1:32368447-32378839-	0	0	19	0	0	0	ENSG00000160058	848	annot_exons
chr1:32383830-32386895-	1	3	24	0	0	0	ENSG00000160058	336	annot_exons
chr1:32553459-32600415+	6	0	0	0	0	0	ENSG00000160062	1405	annot_exons
chr1:32592931-32593754+	90	142	51	7	0	0	ENSG00000160062	824	one_exon
chr1:32592931-32595223+	22	21	0	5	0	0	ENSG00000160062	994	annot_exons
chr1:32592931-32600415+	4	0	0	0	0	0	ENSG00000160062	1323	annot_exons
chr1:32595054-32600415+	0	2	0	0	0	0	ENSG00000160062	499	annot_exons
chr1:32631827-32634110-	1	7	19	0	0	62	ENSG00000176261	296	annot_exons
chr1:32633645-32634110-	0	2	0	0	0	0	ENSG00000176261	243	annot_exons
chr1:32668225-32680614+	9	4	25	0	0	0	ENSG00000162521	2004	annot_exons
chr1:32684010-32684382-	3	0	0	0	0	0	ENSG00000162520	205	annot_exons
chr1:32694865-32696044-	9	0	0	0	0	0	ENSG00000162520	1180	one_exon
chr1:32772223-32772494-	0	0	0	7	0	0	ENSG00000162522	272	antisense
chr1:32779382-32781145-	3	14	45	0	0	0	ENSG00000134684	434	annot_exons
chr1:32779382-32782539-	16	33	54	16	10	0	ENSG00000134684	570	annot_exons
chr1:32806482-32811057-	4	12	0	0	0	18	ENSG00000134684	453	annot_exons
chr1:32810591-32811057-	2	5	28	10	0	96	ENSG00000134684	323	annot_exons
chr1:32825313-32830067+	0	10	0	0	0	0	ENSG00000116497	1199	annot_exons
chr1:32825313-32853166+	2	4	0	0	0	0	ENSG00000116497	1287	annot_exons
chr1:32826113-32826448-	4	0	0	0	0	0	ENSG00000116497	336	antisense
chr1:32937199-32938528-	0	2	0	0	0	0	ENSG00000116514	243	annot_exons
chr1:32942252-32949774-	1	18	0	0	0	0	ENSG00000116514	978	annot_exons
chr1:32944016-32949771+	0	2	0	0	0	0	ENSG00000116514	5756	antisense
chr1:32944019-32945628-	1	6	11	0	0	2	ENSG00000116514	256	annot_exons
chr1:32944019-32948363-	0	2	0	0	0	0	ENSG00000116514	561	annot_exons
chr1:32944019-32949774-	0	11	3	0	0	0	ENSG00000116514	770	annot_exons
chr1:32948222-32949774-	105	301	491	121	37	0	ENSG00000116514	351	annot_exons
chr1:33011028-33013167-	2	0	0	0	0	0	ENSG00000004455	1219	exon_intron
chr1:33013207-33014594-	4	0	0	1	0	0	ENSG00000004455	269	annot_exons
chr1:33120368-33120758+	0	2	0	0	0	0	ENSG00000142920	391	one_exon
chr1:33159688-33159944-	0	0	0	10	0	0	ENSG00000116525	257	one_exon
chr1:33270487-33276594+	0	0	8	0	0	0	ENSG00000160094	437	annot_exons
chr1:33270487-33281811+	0	2	0	6	0	0	ENSG00000160094	996	annot_exons
chr1:33280124-33280457+	94	60	29	52	0	0	ENSG00000160094	334	one_exon
chr1:33280124-33281811+	47	4	0	0	0	0	ENSG00000160094	559	annot_exons
chr1:33281679-33299781-	0	0	0	0	6	0	ENSG00000160094	18103	antisense
chr1:33294937-33295305+	121	62	61	39	9	0	ENSG00000160094	238	annot_exons
chr1:33324094-33324505-	0	0	33	0	0	0	ENSG00000134686	412	one_exon
chr1:33328870-33334292-	1	2	0	0	0	0	ENSG00000134686	867	annot_exons
chr1:33330443-33330788+	0	2	0	0	0	0	ENSG00000134686	346	antisense
chr1:33354401-33375593-	6	0	0	0	0	0	ENSG00000134686	1612	annot_exons
chr1:33355261-33355677+	2	0	0	0	0	0	ENSG00000134686	417	antisense
chr1:33367406-33367664+	3	0	0	0	0	0	ENSG00000134686	259	antisense
chr1:33412489-33413753+	0	2	0	0	0	0	NA	1265	intergenic
chr1:33692928-33700671+	0	0	0	8	0	0	ENSG00000121904	7744	antisense
chr1:33788600-33810864-	0	1	0	6	0	0	ENSG00000121904	492	annot_exons
chr1:34992234-35015162-	8	6	0	0	0	0	ENSG00000163867	1718	annot_exons
chr1:35005132-35008924-	12	10	0	10	0	0	ENSG00000163867	462	annot_exons
chr1:35005159-35007099+	4	0	0	0	0	0	ENSG00000163867	1941	antisense
chr1:35014697-35015162-	0	2	3	0	0	0	ENSG00000163867	367	annot_exons
chr1:35014697-35019602-	3	2	0	0	0	0	ENSG00000163867	2726	annot_exons
chr1:35093914-35097566+	3	0	0	0	0	0	ENSG00000197056	493	annot_exons
chr1:35093914-35104769+	5	1	0	0	0	0	ENSG00000197056	881	annot_exons
chr1:35093914-35110447+	0	4	0	0	0	0	ENSG00000197056	1035	annot_exons
chr1:35095819-35104769+	1	2	0	0	0	0	ENSG00000197056	711	annot_exons
chr1:35097317-35104769+	10	0	0	0	0	0	ENSG00000197056	638	annot_exons
chr1:35097317-35110447+	19	22	29	0	0	0	ENSG00000197056	792	annot_exons
chr1:35097317-35113181+	0	2	0	0	0	0	ENSG00000197056	1182	annot_exons
chr1:35099752-35104769+	0	3	0	0	0	0	ENSG00000197056	4931	exon_intron
chr1:35104295-35104769+	20	7	0	0	0	0	ENSG00000197056	388	annot_exons
chr1:35104295-35110447+	11	13	0	0	0	0	ENSG00000197056	542	annot_exons
chr1:35104297-35104769+	0	4	0	0	0	0	ENSG00000197056	386	annot_exons
chr1:35173171-35173704+	0	0	17	0	0	0	NA	534	intergenic
chr1:35178584-35179393-	3	0	0	0	0	0	NA	810	intergenic
chr1:35184265-35187068+	0	0	19	0	0	0	ENSG00000116560	2804	antisense
chr1:35184716-35186797+	4	0	0	0	0	0	ENSG00000116560	2082	antisense
chr1:35185414-35186274-	0	0	0	3	0	0	ENSG00000116560	861	intronic
chr1:35186029-35186468+	0	0	21	0	0	0	ENSG00000116560	440	antisense
chr1:35187977-35188078-	0	0	2	0	0	0	ENSG00000116560	102	one_exon
chr1:35190705-35191452-	4	0	0	0	0	0	ENSG00000116560	403	annot_exons
chr1:35190999-35191340-	0	0	17	0	0	0	ENSG00000116560	342	intronic
chr1:35192301-35192522+	0	0	0	5	0	0	ENSG00000116560	222	antisense
chr1:35356651-35370627+	2	0	0	0	0	0	ENSG00000146463	3370	exon_intron
chr1:35358909-35359446+	2	0	0	0	0	0	ENSG00000146463	538	exon_intron
chr1:35358925-35361789+	165	118	268	47	0	0	ENSG00000146463	755	annot_exons
chr1:35358925-35370627+	2	13	0	0	0	0	ENSG00000146463	1096	annot_exons
chr1:35358925-35390098+	2	4	0	0	0	0	ENSG00000146463	2502	annot_exons
chr1:35358927-35361791-	0	13	0	0	0	0	ENSG00000146463	2865	antisense
chr1:35361619-35387278+	0	2	0	0	0	0	ENSG00000146463	1443	annot_exons
chr1:35381259-35381758+	6	8	0	6	0	0	ENSG00000146463	388	annot_exons
chr1:35381259-35385592+	5	0	0	9	0	0	ENSG00000146463	539	annot_exons
chr1:35381259-35387108+	2	2	0	0	0	0	ENSG00000146463	761	annot_exons
chr1:35381259-35387278+	2	0	0	0	0	0	ENSG00000146463	931	annot_exons
chr1:35381259-35389082+	452	162	215	80	0	0	ENSG00000146463	1255	annot_exons
chr1:35381259-35390098+	92	16	28	27	0	0	ENSG00000146463	1406	annot_exons
chr1:35381259-35393739+	37	0	0	0	0	0	ENSG00000146463	1730	annot_exons
chr1:35381259-35405468+	10	0	0	0	0	0	ENSG00000146463	2615	annot_exons
chr1:35381259-35408159+	8	3	0	0	0	0	ENSG00000146463	2767	annot_exons
chr1:35381259-35415714+	5	1	0	0	0	0	ENSG00000146463	3128	annot_exons
chr1:35381261-35389082+	10	3	0	0	0	0	ENSG00000146463	1253	annot_exons
chr1:35385442-35389082+	0	2	16	0	0	0	ENSG00000146463	867	annot_exons
chr1:35385442-35390098+	2	5	0	0	0	0	ENSG00000146463	1018	annot_exons
chr1:35387003-35393739+	0	4	0	0	0	0	ENSG00000146463	1075	annot_exons
chr1:35388910-35390098+	32	29	21	0	0	0	ENSG00000146463	324	annot_exons
chr1:35392212-35399576+	0	3	0	0	0	0	ENSG00000146463	941	annot_exons
chr1:35392212-35408159+	0	2	0	0	0	0	ENSG00000146463	1361	annot_exons
chr1:35396552-35399576+	7	7	0	0	0	0	ENSG00000146463	617	annot_exons
chr1:35399482-35405468+	0	4	0	0	0	0	ENSG00000146463	363	annot_exons
chr1:35405023-35405468+	22	10	11	31	7	0	ENSG00000146463	268	annot_exons
chr1:35405023-35408159+	34	34	35	1	3	0	ENSG00000146463	420	annot_exons
chr1:35405023-35414083+	0	6	0	0	0	0	ENSG00000146463	532	annot_exons
chr1:35405023-35415714+	33	16	0	0	0	0	ENSG00000146463	781	annot_exons
chr1:35408008-35415714+	0	4	0	0	0	0	ENSG00000146463	513	annot_exons
chr1:35413972-35415714+	106	87	458	10	0	0	ENSG00000146463	361	annot_exons
chr1:35413972-35419608+	9	0	0	0	0	0	ENSG00000146463	630	annot_exons
chr1:35413972-35419617+	0	0	13	0	0	0	ENSG00000146463	639	annot_exons
chr1:35415466-35415714+	0	11	0	0	2	0	ENSG00000146463	249	one_exon
chr1:35419598-35420110-	0	4	0	0	0	0	ENSG00000146463	513	antisense
chr1:35420188-35420553-	3	0	0	0	0	0	ENSG00000146463	366	antisense
chr1:35441047-35448332-	0	2	16	0	0	0	ENSG00000142687	609	annot_exons
chr1:35448173-35456241-	6	13	0	0	0	0	ENSG00000142687	1180	annot_exons
chr1:35456013-35466695-	4	1	0	2	0	0	ENSG00000142687	543	annot_exons
chr1:35456013-35479212-	0	2	0	0	0	0	ENSG00000142687	990	annot_exons
chr1:35460305-35479212-	9	1	0	0	0	0	ENSG00000142687	761	annot_exons
chr1:35466608-35479212-	5	10	20	0	2	0	ENSG00000142687	535	annot_exons
chr1:35468546-35469015+	2	0	0	0	0	0	ENSG00000142687	470	antisense
chr1:35470830-35479212-	9	2	0	0	0	0	ENSG00000142687	480	exon_intron
chr1:35470863-35479212-	203	169	381	42	0	0	ENSG00000142687	447	annot_exons
chr1:35470863-35507135-	10	2	30	0	0	0	ENSG00000142687	971	annot_exons
chr1:35470863-35538583-	0	2	0	0	0	0	ENSG00000142687	32419	exon_intron
chr1:35470973-35472006-	3	0	0	0	0	0	ENSG00000142687	1034	intronic
chr1:35474805-35479212-	7	12	0	0	0	0	ENSG00000142687	349	annot_exons
chr1:35474805-35507135-	0	4	0	0	0	0	ENSG00000142687	873	annot_exons
chr1:35478964-35479210-	0	6	0	0	0	0	ENSG00000142687	247	exon_intron
chr1:35478964-35479210+	0	9	0	1	0	0	ENSG00000142687	247	antisense
chr1:35478966-35479212-	24	53	0	28	0	0	ENSG00000142687	247	one_exon
chr1:35530924-35531754-	4	0	0	0	0	0	ENSG00000142687	831	intronic
chr1:35530924-35531754+	4	0	0	0	0	0	ENSG00000142687	831	antisense
chr1:35535778-35536202+	0	0	18	0	0	0	ENSG00000142687	425	antisense
chr1:35535778-35536202-	0	0	19	0	0	0	ENSG00000142687	425	intronic
chr1:35747907-35753936-	0	0	0	12	0	0	ENSG00000092853	1048	annot_exons
chr1:35760342-35763321-	0	0	0	17	0	0	ENSG00000092853	997	annot_exons
chr1:35816882-35826835+	1	4	0	0	0	0	ENSG00000134698	829	annot_exons
chr1:35816882-35835993+	1	4	0	0	0	0	ENSG00000134698	1705	annot_exons
chr1:35822862-35826835+	23	16	111	0	0	0	ENSG00000134698	663	annot_exons
chr1:35825313-35826835+	0	4	0	0	0	0	ENSG00000134698	542	annot_exons
chr1:35831427-35834174+	3	4	0	0	0	0	ENSG00000134698	716	annot_exons
chr1:35831427-35835993+	163	28	34	55	0	0	ENSG00000134698	876	annot_exons
chr1:35831440-35835993+	20	7	0	0	0	0	ENSG00000134698	863	annot_exons
chr1:35832437-35841750+	0	2	0	0	0	0	ENSG00000134698	930	annot_exons
chr1:35835833-35841673-	0	0	15	0	0	0	ENSG00000134698	5841	antisense
chr1:35841165-35841750+	2	1	0	0	0	0	ENSG00000134698	451	annot_exons
chr1:35855980-35857129-	2	0	0	0	0	0	ENSG00000134698	1150	antisense
chr1:35856526-35856882+	0	0	4	0	0	0	ENSG00000134698	357	one_exon
chr1:35892557-35895269+	13	0	0	0	0	0	ENSG00000092847	811	annot_exons
chr1:35901474-35902337+	39	26	19	24	8	0	ENSG00000092847	377	annot_exons
chr1:35901476-35902339-	5	0	0	0	0	0	ENSG00000092847	864	antisense
chr1:35901948-35902337+	8	0	0	0	0	0	ENSG00000092847	257	annot_exons
chr1:35906935-35918423+	0	0	6	13	0	0	ENSG00000092847	868	annot_exons
chr1:35945692-35973511+	0	9	0	5	0	0	ENSG00000126070	639	annot_exons
chr1:35956897-35957096-	0	2	0	0	0	0	ENSG00000126070	200	antisense
chr1:35966955-35973511+	6	32	63	16	0	61	ENSG00000126070	467	annot_exons
chr1:35972024-35972232+	0	0	0	4	0	0	ENSG00000126070	209	one_exon
chr1:35972024-35973511+	0	9	0	0	0	0	ENSG00000126070	346	annot_exons
chr1:35972024-35982712+	0	2	0	4	0	0	ENSG00000126070	438	annot_exons
chr1:35972024-35984548+	1	9	0	0	0	0	ENSG00000126070	2274	exon_intron
chr1:35972024-36004475+	0	0	0	7	0	0	ENSG00000126070	1270	annot_exons
chr1:35972028-35984548+	0	2	0	0	0	0	ENSG00000126070	2270	exon_intron
chr1:35973375-35977884+	0	0	7	0	0	0	ENSG00000126070	4510	exon_intron
chr1:35973375-35982712+	6	1	0	0	0	0	ENSG00000126070	229	annot_exons
chr1:35973375-35984548+	0	0	18	0	0	0	ENSG00000126070	2065	exon_intron
chr1:36004341-36009594+	12	0	0	0	0	0	ENSG00000126070	491	annot_exons
chr1:36004341-36014048+	9	16	0	0	0	0	ENSG00000126070	748	annot_exons
chr1:36004341-36027298+	3	6	0	0	0	0	ENSG00000126070	933	annot_exons
chr1:36004341-36036267+	0	4	0	0	0	0	ENSG00000126070	1184	annot_exons
chr1:36004341-36040441+	6	4	0	0	0	0	ENSG00000126070	1514	annot_exons
chr1:36008690-36014048+	3	0	0	0	0	0	ENSG00000126070	613	annot_exons
chr1:36008910-36039937+	7	0	0	0	0	0	ENSG00000126070	1096	annot_exons
chr1:36009475-36014048+	2	1	0	0	0	0	ENSG00000126070	377	annot_exons
chr1:36009475-36027298+	21	8	31	14	0	0	ENSG00000126070	562	annot_exons
chr1:36009475-36034333+	17	6	0	0	0	0	ENSG00000126070	722	annot_exons
chr1:36013630-36014048+	1	4	0	0	0	0	ENSG00000126070	257	annot_exons
chr1:36013630-36027298+	2	1	0	0	0	0	ENSG00000126070	442	annot_exons
chr1:36034174-36043548+	1	0	14	0	0	0	ENSG00000126070	683	annot_exons
chr1:36036177-36040441+	2	6	0	0	0	0	ENSG00000126070	421	annot_exons
chr1:36036177-36043548+	3	1	0	0	0	0	ENSG00000126070	523	annot_exons
chr1:36039790-36040441+	5	18	81	0	0	0	ENSG00000126070	330	annot_exons
chr1:36039790-36043548+	8	8	0	0	0	0	ENSG00000126070	432	annot_exons
chr1:36071654-36072244+	0	0	19	0	0	0	ENSG00000126070	591	one_exon
chr1:36091244-36093514+	0	2	0	0	0	0	ENSG00000116863	1009	annot_exons
chr1:36113786-36115752-	4	0	0	0	0	0	ENSG00000171812	1967	exon_intron
chr1:36170962-36173478-	2	5	0	0	0	0	ENSG00000116871	2517	antisense
chr1:36170971-36172627+	14	0	0	0	0	0	ENSG00000116871	578	annot_exons
chr1:36170971-36173478+	31	13	0	43	0	0	ENSG00000116871	693	annot_exons
chr1:36224701-36225521-	3	0	0	0	0	0	ENSG00000054118	821	antisense
chr1:36287898-36288564+	0	0	12	0	0	0	ENSG00000054118	667	intronic
chr1:36340282-36340620-	2	0	0	0	0	0	ENSG00000196182	339	one_exon
chr1:36358239-36358822-	0	7	0	0	0	0	ENSG00000196182	230	annot_exons
chr1:36358239-36361340-	0	4	0	0	0	0	ENSG00000196182	365	annot_exons
chr1:36358239-36362656-	0	11	8	1	3	0	ENSG00000196182	1681	exon_intron
chr1:36361221-36362656-	43	51	155	18	10	44	ENSG00000196182	1436	exon_intron
chr1:36361221-36363298-	3	0	22	0	0	0	ENSG00000196182	2078	exon_intron
chr1:36361221-36368084-	3	2	6	5	0	0	ENSG00000196182	357	annot_exons
chr1:36393481-36393911-	0	0	0	2	0	0	ENSG00000181817	431	one_exon
chr1:36420476-36423466-	2	2	31	0	0	0	ENSG00000116885	443	annot_exons
chr1:37490378-37490543+	0	0	16	0	0	0	NA	166	intergenic
chr1:37490378-37490543-	0	0	16	0	0	0	NA	166	intergenic
chr1:37537672-37540755-	3	0	0	8	0	0	ENSG00000163877	940	annot_exons
chr1:37568851-37587495-	0	2	0	0	0	0	ENSG00000134697	1688	annot_exons
chr1:37574343-37576556-	0	4	0	0	0	0	ENSG00000134697	507	annot_exons
chr1:37582223-37583933-	2	3	0	4	0	0	ENSG00000134697	340	annot_exons
chr1:37582223-37587495-	19	7	0	0	0	0	ENSG00000134697	525	annot_exons
chr1:37587311-37589082-	3	9	30	6	12	0	ENSG00000134697	1772	exon_intron
chr1:37733676-37733852-	0	0	0	7	0	0	ENSG00000183317	177	intronic
chr1:37808687-37809419-	0	0	0	0	0	35	ENSG00000197982	733	antisense
chr1:37813416-37813900-	2	0	0	0	0	0	ENSG00000188786	485	one_exon
chr1:37822121-37822716-	0	2	0	0	0	0	ENSG00000188786	596	one_exon
chr1:37835079-37838756-	7	2	0	0	0	0	ENSG00000188786	343	annot_exons
chr1:37857251-37857709-	2	2	0	0	0	0	ENSG00000188786	459	one_exon
chr1:37864312-37868614-	5	12	0	0	0	0	ENSG00000204084	439	annot_exons
chr1:37865761-37868614-	0	4	0	0	0	0	ENSG00000204084	327	annot_exons
chr1:37866459-37874088-	131	91	292	17	10	0	ENSG00000204084	531	annot_exons
chr1:37866459-37874093+	3	1	0	0	0	0	ENSG00000204084	7635	antisense
chr1:37866459-37874093-	3	1	0	1	0	0	ENSG00000204084	536	annot_exons
chr1:37872930-37874155-	0	0	31	0	0	0	ENSG00000204084	399	annot_exons
chr1:37873993-37875716-	0	2	0	0	0	0	ENSG00000204084	274	annot_exons
chr1:37875606-37878492-	1	6	0	0	0	0	ENSG00000204084	416	exon_intron
chr1:37875606-37885825-	8	10	0	0	0	0	ENSG00000204084	657	annot_exons
chr1:37875606-37940798-	0	3	0	0	0	0	ENSG00000204084	4884	annot_exons
chr1:37886888-37889724-	2	0	0	0	0	0	ENSG00000204084	502	annot_exons
chr1:37889557-37891454-	0	13	43	0	0	0	ENSG00000204084	265	annot_exons
chr1:37984169-37984779-	2	2	12	2	0	0	ENSG00000183431	165	annot_exons
chr1:38845939-38857082-	0	4	0	0	0	0	ENSG00000116954	811	annot_exons
chr1:38855584-38855873-	0	0	0	3	0	0	ENSG00000116954	290	exon_intron
chr1:38915562-38919337-	0	2	0	5	13	0	ENSG00000158315	520	annot_exons
chr1:39047036-39047987+	0	4	16	6	0	0	NA	952	intergenic
chr1:39085792-39086505+	0	0	18	0	0	0	ENSG00000127603	714	intronic
chr1:39154112-39154713+	0	0	19	0	0	0	ENSG00000127603	602	intronic
chr1:39177973-39178418-	0	3	0	0	0	0	ENSG00000127603	446	antisense
chr1:39282652-39282845+	2	0	0	0	0	0	ENSG00000127603	194	intronic
chr1:39287283-39287559-	0	2	0	0	0	0	ENSG00000127603	277	antisense
chr1:39287286-39287562+	1	11	0	3	6	0	ENSG00000127603	277	one_exon
chr1:39287286-39292038+	0	0	0	8	0	0	ENSG00000127603	406	annot_exons
chr1:39291910-39300362+	3	4	0	0	0	0	ENSG00000127603	849	annot_exons
chr1:39295046-39295882+	0	5	0	0	0	0	ENSG00000127603	201	annot_exons
chr1:39297620-39300362+	4	6	0	28	0	0	ENSG00000127603	279	annot_exons
chr1:39302924-39311000+	10	0	22	0	0	0	ENSG00000127603	636	annot_exons
chr1:39309570-39311000+	2	9	0	0	0	103	ENSG00000127603	481	annot_exons
chr1:39309570-39318615+	3	12	0	0	0	0	ENSG00000127603	1156	annot_exons
chr1:39309570-39319747+	3	1	0	0	0	0	ENSG00000127603	1240	annot_exons
chr1:39309570-39323008+	8	0	0	0	0	0	ENSG00000127603	1447	annot_exons
chr1:39322608-39327353+	0	5	0	0	0	0	ENSG00000127603	585	annot_exons
chr1:39322608-39349627+	12	8	0	0	0	0	ENSG00000127603	7001	annot_exons
chr1:39335901-39347128+	5	0	0	0	0	0	ENSG00000127603	1421	annot_exons
chr1:39336150-39336639+	2	0	0	0	0	0	ENSG00000127603	490	one_exon
chr1:39336150-39336639-	2	0	0	0	0	0	ENSG00000127603	490	antisense
chr1:39340502-39340953+	2	2	0	0	0	0	ENSG00000127603	366	annot_exons
chr1:39340804-39347210+	0	6	0	0	0	0	ENSG00000127603	384	annot_exons
chr1:39346977-39359264+	2	0	0	0	0	0	ENSG00000127603	1663	annot_exons
chr1:39350785-39359264+	5	7	20	0	0	0	ENSG00000127603	1279	annot_exons
chr1:39357375-39359264+	1	2	0	0	0	0	ENSG00000127603	820	annot_exons
chr1:39360793-39361677+	3	0	0	0	0	0	ENSG00000127603	527	annot_exons
chr1:39360793-39368314+	0	1	18	0	0	0	ENSG00000127603	694	annot_exons
chr1:39368148-39372596+	3	7	0	0	22	0	ENSG00000127603	442	annot_exons
chr1:39368148-39382152+	12	2	0	0	0	0	ENSG00000127603	1077	annot_exons
chr1:39370030-39372596+	18	27	126	6	3	156	ENSG00000127603	275	annot_exons
chr1:39378461-39388658+	4	0	0	0	0	0	ENSG00000127603	2603	annot_exons
chr1:39379203-39388658+	4	0	0	0	0	0	ENSG00000127603	2540	annot_exons
chr1:39379458-39380253-	0	2	0	0	0	0	ENSG00000127603	796	antisense
chr1:39385434-39388658+	11	2	0	0	0	0	ENSG00000127603	1968	annot_exons
chr1:39410473-39411480+	3	0	0	0	0	0	ENSG00000127603	1008	one_exon
chr1:39411195-39411492+	0	0	22	0	0	0	ENSG00000127603	298	one_exon
chr1:39411306-39411736-	0	0	0	0	3	0	ENSG00000127603	431	antisense
chr1:39416528-39417113+	4	0	0	0	0	0	ENSG00000127603	586	intronic
chr1:39422374-39422900+	0	2	0	8	0	0	ENSG00000127603	333	annot_exons
chr1:39429827-39430908+	0	2	0	0	0	0	ENSG00000127603	449	annot_exons
chr1:39432535-39439500+	0	2	0	0	0	0	ENSG00000127603	1119	annot_exons
chr1:39432563-39434609+	0	0	10	0	0	0	ENSG00000127603	396	annot_exons
chr1:39434414-39439500+	28	18	0	0	0	0	ENSG00000127603	891	annot_exons
chr1:39439274-39439500+	0	9	7	0	0	200	ENSG00000127603	227	one_exon
chr1:39444662-39448763+	0	2	0	0	0	0	ENSG00000127603	827	annot_exons
chr1:39447432-39448763+	26	25	91	0	0	0	ENSG00000127603	653	annot_exons
chr1:39448603-39451211+	8	0	0	0	0	0	ENSG00000127603	321	annot_exons
chr1:39448618-39452396-	0	0	17	0	0	0	ENSG00000127603	3779	antisense
chr1:39451052-39460794+	4	0	0	0	0	0	ENSG00000127603	1280	annot_exons
chr1:39451052-39462037+	7	0	0	0	0	0	ENSG00000127603	1435	annot_exons
chr1:39459086-39480009+	4	2	0	0	0	0	ENSG00000127603	989	annot_exons
chr1:39461883-39468732+	0	4	51	0	0	0	ENSG00000127603	366	annot_exons
chr1:39465867-39466497-	0	0	16	0	0	0	ENSG00000127603	631	antisense
chr1:39486321-39486591+	0	4	0	0	0	0	ENSG00000127603	271	one_exon
chr1:39486343-39486689-	2	0	0	0	0	0	ENSG00000127603	347	antisense
chr1:39569903-39571349-	4	0	0	0	0	0	ENSG00000090621	216	annot_exons
chr1:39735468-39753052+	0	4	0	0	0	0	ENSG00000084072	1090	annot_exons
chr1:39739598-39740124+	0	0	0	10	0	0	ENSG00000084072	527	exon_intron
chr1:39841135-39848097-	2	1	0	0	0	0	ENSG00000043514	1310	annot_exons
chr1:39841135-39857417-	15	12	0	0	0	0	ENSG00000043514	1839	annot_exons
chr1:39844101-39857417-	8	0	0	0	0	0	ENSG00000043514	1060	annot_exons
chr1:39847986-39854155-	0	2	0	4	0	0	ENSG00000043514	587	exon_intron
chr1:39850119-39857417-	14	16	0	15	0	0	ENSG00000043514	529	annot_exons
chr1:39852731-39857417-	0	5	0	0	0	0	ENSG00000043514	386	annot_exons
chr1:39853051-39853941-	0	0	20	0	0	0	ENSG00000043514	891	intronic
chr1:39853051-39853941+	0	0	20	0	0	0	ENSG00000043514	891	antisense
chr1:39853970-39857417-	20	13	38	18	0	0	ENSG00000043514	240	annot_exons
chr1:39967202-39967343-	0	0	0	0	6	0	ENSG00000168389	142	antisense
chr1:39968655-39969807-	0	0	0	10	0	0	ENSG00000168389	1153	antisense
chr1:40057919-40058107+	0	0	18	0	0	0	ENSG00000131236	189	intronic
chr1:40064227-40064559+	0	9	75	2	0	0	ENSG00000131236	230	annot_exons
chr1:40072852-40073168+	0	4	0	0	0	0	ENSG00000131238	317	antisense
chr1:40073280-40074023-	0	0	18	0	0	0	ENSG00000131238	744	one_exon
chr1:40073280-40074023+	0	0	17	0	0	0	ENSG00000131238	744	antisense
chr1:40080397-40092507-	0	4	0	0	0	0	ENSG00000131238	641	annot_exons
chr1:40089410-40092507-	7	4	0	0	0	0	ENSG00000131238	412	annot_exons
chr1:40189055-40195764+	2	21	12	0	0	0	ENSG00000117000	370	annot_exons
chr1:40189055-40202614+	113	292	104	38	14	0	ENSG00000117000	573	annot_exons
chr1:40189055-40222710+	11	18	39	0	0	0	ENSG00000117000	710	annot_exons
chr1:40190772-40202614+	8	21	32	0	0	0	ENSG00000117000	418	annot_exons
chr1:40259350-40260985+	0	0	0	13	0	0	ENSG00000084073	1636	exon_intron
chr1:40260839-40272035+	1	3	0	0	0	0	ENSG00000084073	646	annot_exons
chr1:40267786-40272035+	38	54	24	7	0	0	ENSG00000084073	499	annot_exons
chr1:40386349-40386567-	2	0	0	0	0	0	ENSG00000084070	219	antisense
chr1:40403684-40406869+	0	4	0	0	0	0	ENSG00000084070	3186	exon_intron
chr1:40406736-40409835+	1	11	73	0	0	0	ENSG00000084070	299	annot_exons
chr1:40406736-40409839+	2	0	0	0	0	0	ENSG00000084070	303	exon_intron
chr1:40406736-40417096+	4	6	0	0	0	0	ENSG00000084070	1061	annot_exons
chr1:40406736-40422114+	4	0	0	0	0	0	ENSG00000084070	1200	annot_exons
chr1:40408739-40409756-	0	3	21	0	0	0	ENSG00000084070	1018	antisense
chr1:40514515-40515918+	35	23	18	0	0	0	ENSG00000164002	1404	one_exon
chr1:40514515-40517186+	4	3	0	0	0	0	ENSG00000164002	2672	exon_intron
chr1:40738836-40753246+	0	17	43	3	0	0	ENSG00000066136	395	annot_exons
chr1:40738836-40758294+	11	5	0	0	0	0	ENSG00000066136	569	annot_exons
chr1:40749573-40758294+	4	0	0	0	0	0	ENSG00000066136	384	annot_exons
chr1:41008794-41009589+	0	12	6	0	5	169	ENSG00000171793	242	annot_exons
chr1:41008794-41010254+	2	7	0	0	0	0	ENSG00000171793	907	annot_exons
chr1:41012315-41013748-	2	0	0	0	0	0	ENSG00000171793	1434	antisense
chr1:41028157-41028726-	0	10	0	0	0	0	ENSG00000010803	306	annot_exons
chr1:41028161-41028730-	0	4	0	0	0	0	ENSG00000010803	306	exon_intron
chr1:41037362-41075451-	0	3	0	0	0	0	ENSG00000010803	933	annot_exons
chr1:41045713-41048890-	0	2	0	0	0	0	ENSG00000010803	1087	exon_intron
chr1:41046407-41048890-	21	11	0	10	0	0	ENSG00000010803	393	annot_exons
chr1:41046407-41075451-	6	7	0	0	0	0	ENSG00000010803	753	annot_exons
chr1:41070595-41075451-	182	182	126	22	3	0	ENSG00000010803	360	annot_exons
chr1:41070595-41143112-	6	6	0	0	0	0	ENSG00000010803	928	annot_exons
chr1:41070595-41152741-	0	2	0	0	0	0	ENSG00000010803	1142	annot_exons
chr1:41105742-41117010-	4	0	0	0	0	0	ENSG00000010803	7874	exon_intron
chr1:41113283-41117010-	6	8	0	0	0	0	ENSG00000010803	333	annot_exons
chr1:41113283-41143112-	126	159	128	24	14	0	ENSG00000010803	568	annot_exons
chr1:41113283-41152741-	0	3	0	0	0	0	ENSG00000010803	782	annot_exons
chr1:41113283-41161432-	0	9	0	0	0	0	ENSG00000010803	1084	annot_exons
chr1:41113283-41186250-	0	2	0	0	0	0	ENSG00000010803	1502	annot_exons
chr1:41142878-41152741-	0	4	20	0	0	0	ENSG00000010803	449	annot_exons
chr1:41142878-41161432-	0	4	0	0	0	0	ENSG00000010803	751	annot_exons
chr1:41142878-41186250-	0	2	0	0	0	0	ENSG00000010803	1169	annot_exons
chr1:41186121-41194399-	15	25	78	0	22	0	ENSG00000010803	8279	exon_intron
chr1:41628749-41628947-	0	0	0	0	22	0	ENSG00000127124	199	one_exon
chr1:41628749-41646243-	4	4	0	0	11	0	ENSG00000127124	17495	exon_intron
chr1:41628749-41700995-	0	2	0	2	0	0	ENSG00000127124	471	annot_exons
chr1:41846383-41849035-	0	3	0	0	0	0	ENSG00000127124	2653	intronic
chr1:41848107-41849156-	0	13	36	0	0	0	ENSG00000127124	1050	intronic
chr1:41880692-41881231+	3	0	0	0	0	0	ENSG00000127124	540	antisense
chr1:41908281-41908893+	0	0	15	0	0	0	ENSG00000127124	613	antisense
chr1:42194890-42227966-	9	0	13	0	0	0	ENSG00000198815	638	annot_exons
chr1:42205762-42278784-	0	4	0	0	0	0	ENSG00000198815	1030	exon_intron
chr1:42227883-42278672-	28	18	0	26	0	0	ENSG00000198815	668	annot_exons
chr1:42227883-42278784-	4	8	60	0	0	0	ENSG00000198815	780	exon_intron
chr1:42227883-42323827-	2	8	0	0	0	0	ENSG00000198815	987	annot_exons
chr1:42265115-42278672-	106	127	221	19	29	39	ENSG00000198815	400	annot_exons
chr1:42265115-42278784-	82	39	181	3	11	0	ENSG00000198815	512	exon_intron
chr1:42265115-42323827-	4	33	0	0	0	0	ENSG00000198815	719	annot_exons
chr1:42332259-42332893+	5	0	0	0	0	0	ENSG00000198815	635	antisense
chr1:42414517-42415073-	0	0	0	5	0	0	ENSG00000177181	557	antisense
chr1:42473122-42498916+	8	2	0	2	6	0	ENSG00000186409	630	annot_exons
chr1:42482663-42498916+	32	11	0	6	0	0	ENSG00000186409	441	annot_exons
chr1:42570730-42571160-	0	6	0	0	0	0	ENSG00000186409	431	antisense
chr1:42589321-42611090+	0	4	0	0	0	0	ENSG00000186409	276	annot_exons
chr1:42754869-42759390-	0	2	0	0	0	0	ENSG00000117385	727	annot_exons
chr1:42773541-42775479+	2	6	0	0	0	0	ENSG00000164008	512	exon_intron
chr1:42773546-42775479+	1	0	44	0	0	0	ENSG00000164008	507	exon_intron
chr1:42773563-42775479+	115	64	0	27	0	0	ENSG00000164008	490	annot_exons
chr1:42773563-42775522+	28	11	0	0	0	0	ENSG00000164008	533	annot_exons
chr1:42773563-42775721+	5	9	0	0	0	0	ENSG00000164008	732	annot_exons
chr1:42825623-42831115+	0	2	0	0	22	0	ENSG00000164010	554	annot_exons
chr1:42925570-42925721+	0	0	0	5	0	0	ENSG00000117394	152	antisense
chr1:42929214-42929733-	0	0	0	7	0	0	ENSG00000117394	242	annot_exons
chr1:42929593-42930035-	0	0	0	0	0	98	ENSG00000117394	351	annot_exons
chr1:42958677-42958864-	0	0	0	4	0	0	ENSG00000117394	188	one_exon
chr1:42958677-42958864+	0	0	0	4	0	0	ENSG00000117394	188	antisense
chr1:42970249-42974188+	12	2	0	0	6	0	NA	3940	intergenic
chr1:42970249-42984646+	2	0	0	2	0	0	NA	14398	intergenic
chr1:43197553-43199503+	0	4	0	8	0	0	ENSG00000243710	420	annot_exons
chr1:43403177-43404550+	6	4	0	3	0	0	ENSG00000198198	471	annot_exons
chr1:43421174-43422225+	0	4	0	0	0	0	ENSG00000198198	273	annot_exons
chr1:43423776-43424026+	0	2	0	0	0	0	ENSG00000198198	251	intronic
chr1:43435502-43436237+	0	0	12	0	0	0	ENSG00000198198	736	intronic
chr1:43437406-43440586+	0	6	0	0	0	0	ENSG00000198198	1157	annot_exons
chr1:43451428-43452319-	0	2	0	0	0	0	ENSG00000178922	431	annot_exons
chr1:43577596-43577928+	0	0	0	0	2	0	ENSG00000142949	333	intronic
chr1:43588731-43592601+	0	2	0	0	0	0	ENSG00000142949	1134	annot_exons
chr1:43653137-43660412+	0	2	0	3	0	0	ENSG00000066135	468	annot_exons
chr1:43653137-43663087+	0	4	0	0	0	0	ENSG00000066135	662	annot_exons
chr1:43655591-43660412+	0	4	0	0	0	0	ENSG00000066135	291	annot_exons
chr1:43655591-43663087+	2	1	0	0	0	0	ENSG00000066135	485	annot_exons
chr1:43665696-43671875+	0	0	0	6	0	0	ENSG00000066135	1111	annot_exons
chr1:43669100-43669299+	0	2	0	0	0	0	ENSG00000066135	200	one_exon
chr1:43671505-43683804+	6	8	0	11	0	0	ENSG00000066135	492	annot_exons
chr1:43694709-43698013+	0	2	0	0	0	0	ENSG00000066135	357	annot_exons
chr1:43731054-43736380+	0	2	0	0	0	0	ENSG00000126091	5327	exon_intron
chr1:43831655-43838311+	0	4	0	0	0	0	ENSG00000126091	6657	exon_intron
chr1:43870843-43871076+	0	0	0	0	6	0	ENSG00000126091	234	intronic
chr1:43873020-43873227+	2	0	0	0	0	0	ENSG00000126091	208	intronic
chr1:43894383-43899727+	2	3	0	0	4	0	ENSG00000126091	561	annot_exons
chr1:43898235-43899727+	0	5	73	0	0	0	ENSG00000126091	373	annot_exons
chr1:43898299-43899137+	0	2	0	0	0	0	ENSG00000126091	839	intronic
chr1:43919932-43920928+	4	0	0	0	0	0	ENSG00000126091	766	exon_intron
chr1:43920381-43921638+	0	0	0	12	0	0	ENSG00000126091	525	exon_intron
chr1:43920404-43920928+	16	12	0	1	10	0	ENSG00000126091	294	annot_exons
chr1:43920404-43921638+	29	46	46	11	0	0	ENSG00000126091	502	annot_exons
chr1:43956582-43956976+	17	0	0	0	0	0	ENSG00000117408	287	annot_exons
chr1:44008353-44008623-	8	10	0	0	0	0	ENSG00000196517	271	one_exon
chr1:44200542-44201443-	0	4	0	0	0	0	NA	902	intergenic
chr1:44220534-44248038-	2	0	0	0	0	0	ENSG00000117419	1522	exon_intron
chr1:44236996-44237246+	0	0	6	0	0	0	ENSG00000117419	251	antisense
chr1:44236996-44237246-	0	0	7	0	0	0	ENSG00000117419	251	intronic
chr1:44241180-44241710-	0	0	0	8	0	0	ENSG00000117419	531	intronic
chr1:44241915-44248038-	4	7	0	0	0	0	ENSG00000117419	266	annot_exons
chr1:44247939-44319744-	0	7	0	0	0	0	ENSG00000117419	526	annot_exons
chr1:44247939-44339322-	5	6	0	8	0	0	ENSG00000117419	1123	annot_exons
chr1:44258709-44258933+	0	2	0	0	0	0	ENSG00000117419	225	antisense
chr1:44284835-44319744-	8	48	37	47	9	52	ENSG00000117419	342	annot_exons
chr1:44284835-44339322-	20	37	30	3	0	0	ENSG00000117419	939	annot_exons
chr1:44308310-44319744-	16	81	438	0	39	244	ENSG00000117419	269	annot_exons
chr1:44308310-44339316-	11	0	0	5	0	0	ENSG00000117419	860	annot_exons
chr1:44308310-44339322-	88	161	381	65	10	0	ENSG00000117419	866	annot_exons
chr1:44308310-44352925-	0	2	0	0	0	0	ENSG00000117419	942	annot_exons
chr1:44319628-44339322-	12	34	30	24	0	0	ENSG00000117419	714	annot_exons
chr1:44319628-44352925-	0	3	0	0	0	0	ENSG00000117419	790	annot_exons
chr1:44332686-44337044-	4	0	0	0	0	0	ENSG00000117419	4359	intronic
chr1:44332686-44337044+	4	0	0	0	0	0	ENSG00000117419	4359	antisense
chr1:44339045-44339322-	12	17	0	0	14	0	ENSG00000117419	278	one_exon
chr1:44411981-44416223+	6	0	0	0	0	0	ENSG00000187147	4243	exon_intron
chr1:44642223-44642452-	0	0	18	0	0	0	ENSG00000126106	230	intronic
chr1:44642223-44642452+	0	0	19	0	0	0	ENSG00000187147	230	intronic
chr1:44754750-44759348+	2	0	0	0	0	0	ENSG00000142945	704	annot_exons
chr1:44826277-44827577-	0	2	0	0	0	0	ENSG00000117425	892	annot_exons
chr1:44828296-44828631-	2	0	0	0	0	0	ENSG00000117425	245	annot_exons
chr1:44857699-44881734-	3	0	0	0	0	0	ENSG00000070785	801	exon_intron
chr1:44874678-44880008-	0	5	42	0	0	0	ENSG00000070785	418	annot_exons
chr1:44874678-44881739-	14	19	45	6	0	0	ENSG00000070785	546	annot_exons
chr1:44874678-44897444-	6	4	0	0	0	0	ENSG00000070785	636	annot_exons
chr1:44875618-44881739-	0	4	0	0	0	0	ENSG00000070785	397	annot_exons
chr1:44881612-44897444-	0	0	0	7	0	0	ENSG00000070785	218	annot_exons
chr1:44926628-44941665-	0	5	0	0	0	0	ENSG00000070785	272	annot_exons
chr1:45009986-45010293-	0	0	0	0	8	0	ENSG00000126107	229	annot_exons
chr1:45017650-45017774-	0	0	10	0	0	0	ENSG00000162415	125	one_exon
chr1:45017650-45017774+	0	0	10	0	0	0	ENSG00000162415	125	antisense
chr1:45018481-45018648+	4	0	0	0	0	0	ENSG00000162415	168	antisense
chr1:45038936-45088237-	11	4	0	0	0	0	ENSG00000162415	1299	annot_exons
chr1:45040471-45088042+	2	0	0	0	0	0	ENSG00000162415	47572	antisense
chr1:45043219-45088237-	0	4	0	0	0	0	ENSG00000162415	1014	annot_exons
chr1:45051074-45058759-	0	2	0	4	0	0	ENSG00000162415	331	annot_exons
chr1:45051074-45088237-	13	27	0	0	0	0	ENSG00000162415	837	annot_exons
chr1:45058609-45088237-	24	18	0	7	0	0	ENSG00000162415	657	annot_exons
chr1:45060099-45088237-	4	7	0	0	0	0	ENSG00000162415	506	annot_exons
chr1:45087881-45088237-	160	147	225	19	1	0	ENSG00000162415	357	one_exon
chr1:45191260-45191640-	0	6	0	0	0	0	ENSG00000162415	381	intronic
chr1:45421725-45457871-	39	21	97	8	0	0	ENSG00000070759	430	annot_exons
chr1:45421725-45488620-	0	2	0	0	0	0	ENSG00000070759	31179	exon_intron
chr1:45457564-45457871-	11	1	18	0	0	0	ENSG00000070759	308	one_exon
chr1:45509674-45509833+	4	4	0	4	4	0	ENSG00000132763	160	one_exon
chr1:45509674-45509833-	4	2	0	4	4	0	ENSG00000132763	160	antisense
chr1:45511250-45515716+	5	0	0	0	0	0	ENSG00000132763	4467	exon_intron
chr1:45511280-45514618-	0	0	20	0	0	0	ENSG00000117450	247	annot_exons
chr1:45511280-45514618+	0	0	21	0	0	0	ENSG00000132763	3339	exon_intron
chr1:45552436-45561878+	0	7	0	1	1	0	ENSG00000117448	218	annot_exons
chr1:45566569-45567020+	36	160	109	79	129	0	ENSG00000117448	272	annot_exons
chr1:45602255-45616393+	0	3	0	0	0	0	ENSG00000132780	1972	annot_exons
chr1:45628260-45640403-	2	8	0	0	0	0	ENSG00000159592	871	annot_exons
chr1:45630482-45640403-	12	5	0	0	0	0	ENSG00000159592	619	annot_exons
chr1:45633489-45642499-	18	18	75	6	0	0	ENSG00000159592	567	annot_exons
chr1:45633489-45655319-	0	2	0	0	0	0	ENSG00000159592	984	annot_exons
chr1:45634096-45660377-	4	4	0	2	0	0	ENSG00000159592	1134	annot_exons
chr1:45640210-45642499-	55	43	23	11	0	0	ENSG00000159592	267	annot_exons
chr1:45640210-45655319-	19	2	30	10	0	0	ENSG00000159592	684	annot_exons
chr1:45640210-45659142-	3	2	0	0	0	0	ENSG00000159592	799	annot_exons
chr1:45642427-45655319-	0	2	17	0	0	0	ENSG00000159592	490	annot_exons
chr1:45642427-45659142-	13	5	0	0	0	0	ENSG00000159592	605	annot_exons
chr1:45654543-45655319-	0	4	0	7	0	0	ENSG00000159592	417	annot_exons
chr1:45654543-45659142-	4	3	0	0	0	0	ENSG00000159592	532	annot_exons
chr1:45654543-45660377-	0	1	0	9	0	0	ENSG00000159592	726	annot_exons
chr1:45654543-45661225-	2	2	0	0	0	0	ENSG00000159592	1574	annot_exons
chr1:45655190-45659142-	1	2	0	0	0	0	ENSG00000159592	245	annot_exons
chr1:45659028-45661225-	16	17	0	0	0	0	ENSG00000159592	1157	annot_exons
chr1:45700070-45719340-	11	8	0	0	0	0	ENSG00000197429	603	annot_exons
chr1:45714246-45717017-	7	5	0	0	0	0	ENSG00000197429	344	annot_exons
chr1:45714246-45719340-	22	29	62	0	0	0	ENSG00000197429	482	annot_exons
chr1:45716895-45719340-	2	7	18	0	0	0	ENSG00000197429	261	annot_exons
chr1:45727631-45729769-	8	17	87	6	12	0	ENSG00000197429	324	annot_exons
chr1:45727631-45741332-	0	2	0	0	0	0	ENSG00000197429	756	annot_exons
chr1:45727631-45746461-	0	5	0	0	0	0	ENSG00000197429	1098	annot_exons
chr1:45824433-45829581+	0	1	9	0	8	0	ENSG00000086015	291	annot_exons
chr1:45913755-45959477+	1	7	0	0	0	0	ENSG00000086015	3871	exon_intron
chr1:45959386-46010939+	0	0	0	15	0	0	ENSG00000086015	688	annot_exons
chr1:46002124-46002737+	0	0	15	0	0	0	ENSG00000086015	614	intronic
chr1:46042914-46067091-	0	0	0	4	0	0	ENSG00000117461	1831	annot_exons
chr1:46044318-46044557-	0	0	17	0	0	0	ENSG00000117461	240	intronic
chr1:46045918-46046625-	0	0	0	0	6	0	ENSG00000117461	246	annot_exons
chr1:46055795-46080750-	6	14	0	0	10	0	ENSG00000117461	835	annot_exons
chr1:46061842-46062030-	0	0	9	0	0	0	ENSG00000117461	189	exon_intron
chr1:46066054-46080750-	2	0	0	2	0	0	ENSG00000117461	515	annot_exons
chr1:46285500-46285732-	0	2	0	0	0	0	ENSG00000132128	233	one_exon
chr1:46297724-46298168+	2	0	0	0	0	0	ENSG00000132128	445	antisense
chr1:46302202-46303007-	5	0	0	0	0	0	ENSG00000132128	806	intronic
chr1:46346921-46353028+	0	4	0	9	0	0	ENSG00000117481	316	annot_exons
chr1:46352868-46361696+	0	6	0	0	0	0	ENSG00000117481	413	annot_exons
chr1:46408459-46412251+	3	3	0	0	4	0	ENSG00000117480	514	annot_exons
chr1:46572063-46573695-	3	4	0	0	0	0	ENSG00000079277	1633	exon_intron
chr1:46608972-46609372-	0	2	0	0	0	0	ENSG00000079277	401	intronic
chr1:46633193-46634123-	6	0	0	0	0	0	ENSG00000123472	931	one_exon
chr1:46652581-46658737-	2	0	0	0	0	0	ENSG00000123472	213	annot_exons
chr1:46665234-46665865-	2	0	0	0	0	0	ENSG00000123472	358	exon_intron
chr1:46677113-46677377+	0	0	0	4	0	0	ENSG00000159658	265	antisense
chr1:46677293-46677628+	2	0	0	0	0	0	ENSG00000159658	336	antisense
chr1:46677293-46677628-	2	0	0	0	0	0	ENSG00000159658	336	one_exon
chr1:46677299-46677588+	0	2	0	0	0	0	ENSG00000159658	290	antisense
chr1:46677896-46678607-	2	0	0	0	0	0	ENSG00000159658	712	one_exon
chr1:46677896-46678607+	2	0	0	0	0	0	ENSG00000159658	712	antisense
chr1:46678469-46691937-	1	3	0	0	0	0	ENSG00000159658	901	annot_exons
chr1:46678471-46691939+	5	0	0	0	0	0	ENSG00000159658	13469	antisense
chr1:46683300-46691937-	7	2	0	9	0	0	ENSG00000159658	733	annot_exons
chr1:46810808-46817181+	0	4	0	0	0	0	ENSG00000142973	1034	annot_exons
chr1:47046467-47068763+	0	0	15	0	0	0	ENSG00000186377	19046	exon_intron
chr1:47260289-47260539-	0	0	0	8	0	0	ENSG00000123473	251	one_exon
chr1:47260289-47263116-	0	2	0	0	0	0	ENSG00000123473	465	annot_exons
chr1:47280241-47282459-	0	3	0	0	0	0	ENSG00000123473	1084	annot_exons
chr1:47287551-47304996-	0	0	0	6	0	0	ENSG00000123473	1089	annot_exons
chr1:47295765-47301748-	6	3	30	9	0	0	ENSG00000123473	520	annot_exons
chr1:47301561-47310362-	2	1	4	0	0	0	ENSG00000123473	817	annot_exons
chr1:47368469-47373107+	4	12	25	9	0	0	ENSG00000162368	300	annot_exons
chr1:47368469-47375293+	7	20	3	0	5	0	ENSG00000162368	474	annot_exons
chr1:47558043-47558300-	0	0	0	0	7	0	NA	258	intergenic
chr1:48027304-48082539-	12	0	0	0	0	0	NA	55236	intergenic
chr1:48127908-48129779-	0	2	0	0	0	0	NA	1872	intergenic
chr1:48159549-48166820-	3	19	0	0	0	0	NA	7272	intergenic
chr1:48164631-48166820-	0	4	0	0	0	0	NA	2190	intergenic
chr1:48305787-48359770-	11	21	141	0	26	0	ENSG00000132122	377	annot_exons
chr1:48305787-48403882-	2	10	10	0	0	0	ENSG00000132122	959	annot_exons
chr1:48326063-48359770-	22	6	10	0	0	0	ENSG00000132122	29892	exon_intron
chr1:48326063-48403882-	0	1	15	0	0	0	ENSG00000132122	30474	exon_intron
chr1:48355670-48359770-	93	250	703	22	58	212	ENSG00000132122	285	annot_exons
chr1:48355670-48399644-	29	17	73	0	0	0	ENSG00000132122	708	annot_exons
chr1:48355670-48403882-	26	22	55	4	0	0	ENSG00000132122	867	annot_exons
chr1:48355675-48359774-	0	0	14	0	0	0	ENSG00000132122	284	exon_intron
chr1:48355718-48359770-	4	9	32	7	0	0	ENSG00000132122	237	annot_exons
chr1:48359586-48399644-	9	5	0	0	0	0	ENSG00000132122	608	annot_exons
chr1:48359586-48403882-	6	2	53	0	0	0	ENSG00000132122	767	annot_exons
chr1:48385309-48403882-	7	0	0	0	0	0	ENSG00000132122	582	annot_exons
chr1:48395267-48399644-	19	18	48	0	0	0	ENSG00000132122	382	annot_exons
chr1:48395267-48403882-	18	11	0	0	1	0	ENSG00000132122	541	annot_exons
chr1:48395267-48411588-	0	3	0	0	0	0	ENSG00000132122	666	annot_exons
chr1:48403373-48403882-	0	6	0	0	0	0	ENSG00000132122	510	exon_intron
chr1:48451552-48453131-	37	7	0	4	5	0	ENSG00000132122	187	annot_exons
chr1:48586913-48590985-	0	0	0	16	0	0	ENSG00000186094	407	annot_exons
chr1:48734045-48742771-	0	2	0	0	0	0	ENSG00000162373	2557	exon_intron
chr1:48751550-48752005-	0	0	10	0	0	0	ENSG00000162373	456	intronic
chr1:48848612-48877176-	0	0	0	8	0	0	ENSG00000186094	28565	exon_intron
chr1:49768088-49851518-	0	0	0	0	0	51	ENSG00000186094	83431	exon_intron
chr1:50475464-50535457-	2	0	0	0	0	0	ENSG00000185104	464	annot_exons
chr1:50475525-50567148+	0	2	0	0	0	0	ENSG00000185104	91624	antisense
chr1:50490588-50535457-	7	0	10	25	0	0	ENSG00000185104	248	annot_exons
chr1:50490588-50539728-	4	0	32	0	0	0	ENSG00000185104	385	annot_exons
chr1:50535369-50584811-	6	36	17	0	2	0	ENSG00000185104	654	annot_exons
chr1:50535369-50596216-	23	20	0	26	0	0	ENSG00000185104	750	annot_exons
chr1:50539592-50596216-	25	40	130	24	0	0	ENSG00000185104	661	annot_exons
chr1:50567077-50584811-	2	3	21	0	0	0	ENSG00000185104	428	annot_exons
chr1:50567077-50596216-	33	79	197	80	30	0	ENSG00000185104	524	annot_exons
chr1:50655442-50744775-	11	21	0	10	14	0	ENSG00000185104	377	annot_exons
chr1:50664784-50665785-	0	0	0	2	0	0	ENSG00000185104	1002	intronic
chr1:50705786-50744775-	0	0	14	0	0	0	ENSG00000185104	290	annot_exons
chr1:50738863-50752523-	0	0	0	3	0	0	ENSG00000185104	7932	exon_intron
chr1:50738863-50781044-	0	2	0	0	0	0	ENSG00000185104	36453	exon_intron
chr1:50738863-50788205-	0	4	0	0	0	0	ENSG00000185104	390	annot_exons
chr1:50788000-50801677-	3	16	0	0	0	0	ENSG00000185104	253	annot_exons
chr1:50788000-50857997-	14	10	53	0	0	0	ENSG00000185104	322	annot_exons
chr1:51075650-51118801+	7	2	0	0	0	0	ENSG00000204006	26935	exon_intron
chr1:51238098-51238730-	0	2	0	0	0	0	ENSG00000123091	633	antisense
chr1:51257115-51270125+	0	2	0	0	0	0	ENSG00000123091	13011	exon_intron
chr1:51267276-51270125+	2	0	0	0	0	0	ENSG00000123091	2850	exon_intron
chr1:51269956-51271473+	0	5	0	0	0	0	ENSG00000123091	493	annot_exons
chr1:51363866-51366029-	4	0	0	0	0	0	ENSG00000085832	240	annot_exons
chr1:51394381-51421858-	15	0	0	0	0	0	ENSG00000085832	1079	annot_exons
chr1:51394381-51448135-	11	19	0	0	0	0	ENSG00000085832	1558	annot_exons
chr1:51399032-51448135-	4	2	0	0	0	0	ENSG00000085832	1491	annot_exons
chr1:51402435-51406108-	7	7	37	9	0	0	ENSG00000085832	409	annot_exons
chr1:51402435-51408332-	122	109	125	23	0	0	ENSG00000085832	607	annot_exons
chr1:51402435-51448135-	33	9	0	0	0	0	ENSG00000085832	1321	annot_exons
chr1:51403419-51406108-	16	6	1	0	0	0	ENSG00000085832	318	annot_exons
chr1:51403419-51408332-	11	6	0	0	0	0	ENSG00000085832	516	annot_exons
chr1:51403419-51448135-	3	2	0	0	0	0	ENSG00000085832	1230	annot_exons
chr1:51405905-51408332-	38	65	46	4	0	0	ENSG00000085832	402	annot_exons
chr1:51405905-51465326-	5	0	0	0	0	0	ENSG00000085832	1368	annot_exons
chr1:51408135-51448135-	2	5	14	0	0	0	ENSG00000085832	912	annot_exons
chr1:51421786-51448135-	6	0	0	0	0	0	ENSG00000085832	552	annot_exons
chr1:51439065-51439624-	3	0	0	0	0	0	ENSG00000085832	560	intronic
chr1:51440347-51448135-	11	25	34	3	0	0	ENSG00000085832	479	annot_exons
chr1:51444889-51448135-	0	8	0	0	0	0	ENSG00000085832	393	annot_exons
chr1:51444889-51465326-	6	2	0	0	0	0	ENSG00000085832	645	annot_exons
chr1:51446960-51465326-	6	0	0	0	0	0	ENSG00000085832	488	annot_exons
chr1:51745536-51765981+	3	4	6	10	0	0	ENSG00000117859	718	annot_exons
chr1:51745536-51772723+	4	1	21	0	0	0	ENSG00000117859	950	annot_exons
chr1:51748369-51765981+	7	2	0	0	0	0	ENSG00000117859	574	annot_exons
chr1:51750145-51761971+	7	3	15	0	0	0	ENSG00000117859	297	annot_exons
chr1:51750145-51765981+	3	8	5	0	0	0	ENSG00000117859	457	annot_exons
chr1:51750145-51772182+	0	3	0	0	0	0	ENSG00000117859	570	annot_exons
chr1:51760690-51772723+	0	4	0	0	0	0	ENSG00000117859	588	annot_exons
chr1:51765822-51772723+	0	5	0	0	0	0	ENSG00000117859	392	annot_exons
chr1:51772070-51772723+	44	28	28	8	0	0	ENSG00000117859	232	annot_exons
chr1:51772070-51782643+	5	4	0	0	0	0	ENSG00000117859	575	annot_exons
chr1:51781164-51787789+	12	7	0	0	0	0	ENSG00000117859	955	annot_exons
chr1:51781164-51789873+	0	4	0	0	0	0	ENSG00000117859	3039	exon_intron
chr1:51787910-51788102-	0	0	25	0	0	0	ENSG00000117859	193	antisense
chr1:51790533-51814813-	2	0	0	0	0	0	ENSG00000078618	1730	annot_exons
chr1:51794823-51795208-	0	0	18	0	0	0	ENSG00000078618	386	exon_intron
chr1:51803814-51814813-	0	2	0	0	0	0	ENSG00000078618	874	annot_exons
chr1:51803814-51834170-	12	18	0	0	0	0	ENSG00000078618	1601	annot_exons
chr1:51803814-51836438-	6	0	0	0	0	0	ENSG00000078618	1753	annot_exons
chr1:51809315-51814813-	0	2	14	0	0	0	ENSG00000078618	551	annot_exons
chr1:51810281-51816389-	0	4	0	0	0	0	ENSG00000078618	542	annot_exons
chr1:51810281-51834170-	5	3	0	0	0	0	ENSG00000078618	1191	annot_exons
chr1:51814035-51814813-	0	7	0	0	0	0	ENSG00000078618	235	annot_exons
chr1:51814035-51834170-	53	44	64	0	22	0	ENSG00000078618	962	annot_exons
chr1:51818066-51834170-	22	27	18	0	0	0	ENSG00000078618	649	annot_exons
chr1:51819800-51825382-	0	0	15	0	0	0	ENSG00000078618	351	annot_exons
chr1:51819800-51834170-	9	8	0	0	0	0	ENSG00000078618	579	annot_exons
chr1:51821498-51834170-	0	0	31	0	0	0	ENSG00000078618	505	annot_exons
chr1:51823664-51827869-	14	8	17	0	0	0	ENSG00000078618	293	annot_exons
chr1:51823664-51834057-	0	3	0	0	15	0	ENSG00000078618	334	annot_exons
chr1:51823664-51834170-	154	204	713	18	10	103	ENSG00000078618	447	annot_exons
chr1:51823664-51840514-	2	0	0	6	0	0	ENSG00000078618	1022	annot_exons
chr1:51823689-51834118+	0	0	15	0	0	0	ENSG00000078618	10430	antisense
chr1:51827796-51834170-	47	83	331	20	14	194	ENSG00000078618	228	annot_exons
chr1:51834017-51840514-	6	1	13	0	3	0	ENSG00000078618	729	annot_exons
chr1:51834017-51855388-	6	18	17	0	0	0	ENSG00000078618	15603	exon_intron
chr1:51913154-51914179+	2	0	0	0	0	0	ENSG00000169213	1026	antisense
chr1:52032152-52032644+	0	0	17	0	0	0	ENSG00000117862	493	antisense
chr1:52032303-52032795+	4	0	0	0	0	0	ENSG00000117862	493	antisense
chr1:52032303-52032795-	4	0	0	0	0	0	ENSG00000117862	493	intronic
chr1:52199254-52233276+	0	0	0	16	0	0	ENSG00000157077	17327	exon_intron
chr1:52237497-52239595+	4	0	0	0	0	0	ENSG00000157077	2099	one_exon
chr1:52263773-52268632+	9	2	0	0	0	0	ENSG00000157077	447	annot_exons
chr1:52263773-52281816+	10	3	37	0	0	0	ENSG00000157077	847	annot_exons
chr1:52263773-52295977+	5	0	0	0	0	0	ENSG00000157077	1155	annot_exons
chr1:52263773-52303925+	2	0	0	0	0	0	ENSG00000157077	1260	annot_exons
chr1:52281661-52303925+	3	14	3	0	0	0	ENSG00000157077	569	annot_exons
chr1:52293453-52303925+	1	5	0	0	0	0	ENSG00000157077	413	annot_exons
chr1:52337792-52344888+	0	0	18	0	0	0	ENSG00000157077	370	annot_exons
chr1:52360974-52362746-	2	0	0	0	0	0	ENSG00000154222	408	annot_exons
chr1:52425349-52431460-	0	0	0	6	0	0	ENSG00000134744	607	annot_exons
chr1:52431013-52435465-	2	5	0	0	0	0	ENSG00000134744	549	annot_exons
chr1:52435365-52461769-	2	0	0	0	0	0	ENSG00000134744	1194	annot_exons
chr1:52438220-52461769-	4	0	0	0	0	0	ENSG00000134744	869	annot_exons
chr1:52445787-52461769-	4	6	39	0	0	0	ENSG00000134744	753	annot_exons
chr1:52458336-52461769-	0	6	0	0	0	0	ENSG00000134744	366	annot_exons
chr1:52458336-52509712-	0	4	0	0	0	0	ENSG00000134744	2553	annot_exons
chr1:52468181-52475535-	0	2	0	0	0	0	ENSG00000134744	942	annot_exons
chr1:52471952-52475535-	8	0	0	0	0	0	ENSG00000134744	855	annot_exons
chr1:52471952-52493662-	4	0	0	0	0	0	ENSG00000134744	1612	annot_exons
chr1:52471952-52509712-	5	1	0	0	0	0	ENSG00000134744	1996	annot_exons
chr1:52477708-52481923-	14	9	50	5	5	0	ENSG00000134744	508	annot_exons
chr1:52477708-52489035-	42	35	56	0	0	0	ENSG00000134744	635	annot_exons
chr1:52477708-52493662-	4	3	0	0	0	0	ENSG00000134744	757	annot_exons
chr1:52477710-52481925-	0	2	0	0	0	0	ENSG00000134744	508	exon_intron
chr1:52481423-52489035-	2	6	60	0	0	0	ENSG00000134744	460	annot_exons
chr1:52481423-52509712-	31	1	0	0	0	0	ENSG00000134744	966	annot_exons
chr1:52481804-52509712-	16	4	0	0	0	0	ENSG00000134744	753	annot_exons
chr1:52488909-52497183-	11	17	34	0	0	0	ENSG00000134744	516	annot_exons
chr1:52488909-52509712-	37	12	39	0	0	0	ENSG00000134744	633	annot_exons
chr1:52490732-52509712-	20	20	97	0	4	0	ENSG00000134744	506	annot_exons
chr1:52493611-52497183-	10	0	1	0	0	0	ENSG00000134744	319	annot_exons
chr1:52493611-52509712-	655	205	569	25	0	0	ENSG00000134744	436	annot_exons
chr1:52493611-52509738-	6	0	0	0	0	0	ENSG00000134744	462	exon_intron
chr1:52495427-52509712-	31	11	33	0	0	0	ENSG00000134744	384	annot_exons
chr1:52508519-52508968-	0	0	31	0	0	0	ENSG00000134744	450	intronic
chr1:52509596-52526373-	14	10	21	0	0	0	ENSG00000134744	2205	annot_exons
chr1:52515891-52526373-	72	43	89	18	0	0	ENSG00000134744	975	annot_exons
chr1:52515891-52538643-	0	2	0	0	0	0	ENSG00000134744	1349	annot_exons
chr1:52525563-52531408-	3	0	0	0	0	0	ENSG00000134744	2452	exon_intron
chr1:52642863-52648625+	4	0	0	0	0	0	ENSG00000182183	5763	exon_intron
chr1:52667399-52668759+	2	0	0	0	0	0	NA	1361	intergenic
chr1:52771020-52779993+	15	7	0	0	0	0	ENSG00000162378	896	annot_exons
chr1:52771020-52785053+	5	8	0	0	0	0	ENSG00000162378	1073	annot_exons
chr1:52779853-52785053+	0	6	0	0	0	0	ENSG00000162378	318	annot_exons
chr1:52779853-52796391+	0	2	0	0	0	0	ENSG00000162378	483	annot_exons
chr1:52779853-52796784+	0	4	0	0	0	0	ENSG00000162378	534	annot_exons
chr1:52784877-52802139+	4	0	0	0	0	0	ENSG00000162378	603	annot_exons
chr1:52801819-52816629+	2	5	0	0	0	0	ENSG00000162378	613	annot_exons
chr1:52813536-52813912+	0	4	0	0	0	0	ENSG00000162378	251	annot_exons
chr1:52895360-52899224-	4	0	0	0	0	0	ENSG00000121310	1337	exon_intron
chr1:52896356-52897484-	0	1	62	0	0	0	ENSG00000121310	290	annot_exons
chr1:52896356-52899224-	18	0	26	0	0	0	ENSG00000121310	341	annot_exons
chr1:52896356-52912021-	17	2	0	0	0	0	ENSG00000121310	1153	exon_intron
chr1:52907132-52907303+	0	0	0	5	0	0	ENSG00000121310	172	antisense
chr1:52913161-52914969-	12	0	0	0	0	0	ENSG00000121310	1809	intronic
chr1:52914063-52915401-	0	2	0	0	0	0	ENSG00000121310	1339	intronic
chr1:52914870-52915057-	6	0	0	0	0	0	ENSG00000121310	188	intronic
chr1:52914990-52915159-	0	0	5	0	0	0	ENSG00000121310	170	intronic
chr1:52941796-52950883+	0	2	0	0	0	0	ENSG00000116171	259	annot_exons
chr1:52941796-52961629+	10	21	10	0	0	0	ENSG00000116171	454	annot_exons
chr1:52954740-52961629+	0	4	0	10	0	0	ENSG00000116171	192	annot_exons
chr1:52954740-52980543+	0	2	0	0	0	0	ENSG00000116171	642	annot_exons
chr1:52961503-52980543+	6	1	0	0	0	0	ENSG00000116171	577	annot_exons
chr1:52974769-52978367+	2	0	0	0	0	0	ENSG00000116171	302	annot_exons
chr1:52974769-52980543+	3	2	40	0	0	0	ENSG00000116171	450	annot_exons
chr1:52974769-52988136+	7	22	54	0	0	0	ENSG00000116171	558	annot_exons
chr1:52974769-53015043+	4	2	0	0	0	0	ENSG00000116171	1687	annot_exons
chr1:52978217-52980543+	0	6	9	0	12	0	ENSG00000116171	299	annot_exons
chr1:52978217-52988136+	0	10	0	0	0	0	ENSG00000116171	407	annot_exons
chr1:53014890-53028071+	0	0	24	0	0	0	ENSG00000116171	257	annot_exons
chr1:53014890-53039046+	0	11	0	0	0	0	ENSG00000116171	387	annot_exons
chr1:53027969-53039046+	0	17	40	0	5	0	ENSG00000116171	233	annot_exons
chr1:53038917-53053413+	0	2	0	0	0	0	ENSG00000116171	5686	exon_intron
chr1:53083540-53084197-	0	0	14	0	0	0	ENSG00000174348	658	antisense
chr1:53084726-53084889+	3	5	0	0	0	0	ENSG00000174348	164	one_exon
chr1:53086119-53086779-	0	6	0	0	0	0	NA	661	intergenic
chr1:53210015-53211319+	10	4	0	4	0	0	ENSG00000157184	1305	one_exon
chr1:53210124-53210700-	6	0	14	0	0	0	ENSG00000157184	577	antisense
chr1:53217483-53217911+	0	0	15	0	0	0	ENSG00000162384	429	antisense
chr1:53233542-53235635-	7	3	0	0	0	0	ENSG00000162385	170	annot_exons
chr1:53271028-53271346-	0	2	0	0	0	0	ENSG00000157193	246	annot_exons
chr1:53280587-53289689-	0	0	0	0	12	0	ENSG00000157193	252	annot_exons
chr1:53600101-53607124-	0	2	0	0	0	0	ENSG00000174332	7024	exon_intron
chr1:53789133-53797144-	4	4	0	0	0	0	ENSG00000058804	477	annot_exons
chr1:53800693-53832591-	5	0	0	0	0	0	ENSG00000058804	1044	annot_exons
chr1:53800693-53835620-	5	0	0	0	0	0	ENSG00000058804	1165	annot_exons
chr1:53809695-53828173-	0	3	0	0	0	0	ENSG00000058804	475	annot_exons
chr1:53818971-53832591-	0	2	4	0	0	0	ENSG00000058804	525	annot_exons
chr1:53818971-53835620-	0	4	0	0	0	0	ENSG00000058804	646	annot_exons
chr1:53825798-53832591-	0	3	0	0	0	0	ENSG00000058804	416	annot_exons
chr1:53871372-53878722-	7	0	0	0	0	0	ENSG00000058799	286	annot_exons
chr1:53871372-53883276-	0	4	0	0	0	0	ENSG00000058799	450	annot_exons
chr1:53871372-53888986-	2	0	0	0	0	0	ENSG00000058799	530	annot_exons
chr1:53962034-53968046+	5	0	0	0	0	0	ENSG00000116212	670	annot_exons
chr1:53967782-53968101+	0	0	0	0	5	0	ENSG00000116212	320	one_exon
chr1:54032177-54043525-	11	15	0	0	0	0	ENSG00000116209	566	annot_exons
chr1:54036610-54041805-	0	2	0	0	0	0	ENSG00000116209	273	annot_exons
chr1:54036610-54043525-	4	27	35	1	0	0	ENSG00000116209	426	annot_exons
chr1:54036610-54047372-	2	9	0	0	0	0	ENSG00000116209	2250	annot_exons
chr1:54036626-54043525-	0	4	0	0	0	0	ENSG00000116209	410	annot_exons
chr1:54040756-54043525-	51	90	270	0	0	0	ENSG00000116209	317	annot_exons
chr1:54040756-54047372-	13	18	101	0	0	0	ENSG00000116209	2141	annot_exons
chr1:54205018-54210131+	0	3	0	0	0	0	ENSG00000116221	486	annot_exons
chr1:54205018-54216344+	0	0	22	0	0	0	ENSG00000116221	848	annot_exons
chr1:54205083-54210038+	0	0	0	8	0	0	ENSG00000116221	328	annot_exons
chr1:54209946-54212658+	5	0	0	0	0	0	ENSG00000116221	344	annot_exons
chr1:54209946-54216344+	0	3	0	0	0	0	ENSG00000116221	548	annot_exons
chr1:54251884-54252636-	2	0	0	0	0	0	ENSG00000157216	753	intronic
chr1:54353367-54354936-	4	0	0	0	0	0	ENSG00000157216	1570	intronic
chr1:54353418-54353691-	0	0	0	0	6	0	ENSG00000157216	274	intronic
chr1:54362075-54362646-	0	0	14	0	0	0	ENSG00000157216	572	intronic
chr1:54362075-54362646+	0	0	14	0	0	0	ENSG00000157216	572	antisense
chr1:54362254-54362634+	0	0	16	0	0	0	ENSG00000157216	381	antisense
chr1:54363590-54364127+	2	0	0	0	0	0	ENSG00000157216	538	antisense
chr1:54370054-54377401+	3	0	0	0	0	0	ENSG00000157216	7348	antisense
chr1:54371963-54376487+	3	0	0	0	0	0	ENSG00000157216	4525	antisense
chr1:54383514-54384323+	6	0	0	0	0	0	ENSG00000157216	810	antisense
chr1:54387510-54387665-	0	0	8	0	0	0	ENSG00000157216	156	intronic
chr1:54652853-54654157+	0	8	0	0	0	0	ENSG00000184313	1305	one_exon
chr1:54665167-54670929+	0	0	0	0	14	0	ENSG00000184313	368	annot_exons
chr1:54665167-54674151+	0	2	0	0	0	0	ENSG00000184313	705	annot_exons
chr1:54849743-54850130-	0	0	0	5	0	0	ENSG00000116133	388	one_exon
chr1:54849786-54850132+	0	0	0	0	10	0	ENSG00000116133	347	antisense
chr1:54850583-54852264-	0	0	0	0	4	0	ENSG00000116133	1682	one_exon
chr1:54851971-54852134-	0	0	0	6	0	0	ENSG00000116133	164	one_exon
chr1:54863401-54863585+	0	2	0	0	0	0	ENSG00000116133	185	antisense
chr1:54865303-54876047-	0	8	0	0	0	0	ENSG00000116133	633	annot_exons
chr1:54871350-54876047-	0	4	0	10	0	0	ENSG00000116133	489	annot_exons
chr1:54875093-54876047-	0	0	0	0	15	0	ENSG00000116133	225	annot_exons
chr1:55089627-55094087-	0	1	32	0	0	0	ENSG00000162402	465	annot_exons
chr1:55120596-55125758-	0	5	0	0	0	0	ENSG00000162402	873	annot_exons
chr1:55134070-55138718-	0	3	0	0	0	0	ENSG00000162402	564	annot_exons
chr1:56331072-56332132-	0	0	15	0	0	0	NA	1061	intergenic
chr1:56477129-56496676-	0	2	0	0	0	0	ENSG00000162407	19548	exon_intron
chr1:56483263-56512152-	0	4	0	0	0	0	ENSG00000162407	13591	exon_intron
chr1:56511976-56524554-	0	7	0	0	0	0	ENSG00000162407	513	annot_exons
chr1:56511976-56537112-	9	12	0	12	0	0	ENSG00000162407	671	annot_exons
chr1:56536955-56542603-	4	2	0	0	0	0	ENSG00000162407	5649	exon_intron
chr1:56545195-56545568+	0	0	0	3	0	0	ENSG00000162407	374	antisense
chr1:56545195-56545568-	0	0	0	3	0	0	ENSG00000162407	374	intronic
chr1:56674381-56696159+	5	2	0	0	0	0	ENSG00000162409	694	annot_exons
chr1:57062884-57072414-	0	4	0	0	0	0	ENSG00000173406	706	annot_exons
chr1:57544293-57544608-	2	0	0	0	0	0	NA	316	intergenic
chr1:58237528-58238266+	2	0	0	0	0	0	NA	739	intergenic
chr1:58253807-58332434-	1	4	0	0	0	0	NA	78628	intergenic
chr1:58468891-58539306-	1	2	0	0	0	0	ENSG00000162600	2085	annot_exons
chr1:58468895-58536741-	0	5	0	0	0	0	ENSG00000162600	1569	annot_exons
chr1:58506056-58539306+	3	3	0	1	0	0	ENSG00000162600	33251	antisense
chr1:58506056-58539306-	5	2	0	0	0	0	ENSG00000162600	1381	exon_intron
chr1:58506060-58534331-	61	98	256	9	0	0	ENSG00000162600	636	annot_exons
chr1:58506060-58536741-	729	370	408	148	0	0	ENSG00000162600	865	annot_exons
chr1:58506060-58536897-	4	0	0	0	0	0	ENSG00000162600	1021	exon_intron
chr1:58506060-58539310-	538	362	23	104	12	0	ENSG00000162600	1381	annot_exons
chr1:58506062-58536743+	3	7	9	2	0	0	ENSG00000162600	30682	antisense
chr1:58506062-58536743-	2	5	0	0	0	0	ENSG00000162600	865	exon_intron
chr1:58506064-58539314+	3	2	0	0	0	0	ENSG00000162600	33251	antisense
chr1:58522827-58536741-	1	4	0	2	0	0	ENSG00000162600	5149	exon_intron
chr1:58522827-58539310-	5	3	0	0	0	0	ENSG00000162600	5665	exon_intron
chr1:58527261-58536741-	4	7	0	0	0	0	ENSG00000162600	715	annot_exons
chr1:58527261-58539310-	70	53	6	8	0	0	ENSG00000162600	1231	annot_exons
chr1:58530601-58534331-	0	4	0	0	0	0	ENSG00000162600	411	annot_exons
chr1:58530601-58536741-	2	0	0	0	0	0	ENSG00000162600	640	annot_exons
chr1:58533949-58539306-	120	66	0	0	0	0	ENSG00000162600	1027	exon_intron
chr1:58536509-58539306-	65	65	54	37	0	0	ENSG00000162600	745	exon_intron
chr1:58536795-58537406-	0	2	0	0	0	0	ENSG00000162600	612	intronic
chr1:58576453-58576693-	0	0	0	0	4	0	ENSG00000184292	241	one_exon
chr1:58656503-58657024+	2	0	0	0	0	0	ENSG00000162601	522	antisense
chr1:58656553-58657471-	3	0	0	0	0	0	ENSG00000162601	919	one_exon
chr1:58673573-58677056-	13	7	72	0	0	0	ENSG00000162601	313	annot_exons
chr1:58673573-58682545-	8	0	0	0	0	0	ENSG00000162601	1074	annot_exons
chr1:58681785-58682545-	2	1	0	6	0	0	ENSG00000162601	761	one_exon
chr1:58681785-58685251-	3	8	0	0	0	0	ENSG00000162601	860	annot_exons
chr1:58781116-58781753-	0	0	0	4	0	0	ENSG00000177606	638	one_exon
chr1:58781655-58781807-	0	0	0	0	4	0	ENSG00000177606	153	one_exon
chr1:58781794-58782121+	0	0	0	0	7	0	ENSG00000177606	328	antisense
chr1:58781803-58781976-	0	0	0	0	12	0	ENSG00000177606	174	one_exon
chr1:58781829-58781987-	0	0	0	0	3	0	ENSG00000177606	159	one_exon
chr1:58781899-58782128+	0	0	17	0	0	0	ENSG00000177606	230	antisense
chr1:58782119-58783058-	0	0	0	14	0	0	ENSG00000177606	940	one_exon
chr1:58782126-58782386-	0	2	0	0	0	0	ENSG00000177606	261	one_exon
chr1:58782268-58783247-	4	0	0	0	0	0	ENSG00000177606	980	one_exon
chr1:58939614-59023117+	0	2	0	0	0	0	NA	83504	intergenic
chr1:59315592-59378837+	2	4	0	0	0	0	ENSG00000172456	3685	exon_intron
chr1:59316146-59346398+	7	3	22	0	0	0	ENSG00000172456	3042	exon_intron
chr1:59316146-59378837+	5	15	7	0	0	0	ENSG00000172456	3131	exon_intron
chr1:59318593-59378837+	14	0	22	0	0	0	ENSG00000172456	684	annot_exons
chr1:59321534-59346396+	0	0	14	0	0	0	ENSG00000172456	479	exon_intron
chr1:59321536-59321750+	0	0	0	6	2	0	ENSG00000172456	215	one_exon
chr1:59321536-59332032+	5	4	31	6	0	0	ENSG00000172456	10497	exon_intron
chr1:59321536-59346398+	185	389	413	30	26	0	ENSG00000172456	479	annot_exons
chr1:59321536-59378837+	91	167	85	48	12	0	ENSG00000172456	568	annot_exons
chr1:59321538-59378839+	9	14	0	0	0	0	ENSG00000172456	568	exon_intron
chr1:59321539-59346401+	2	1	0	0	0	0	ENSG00000172456	479	exon_intron
chr1:59325749-59346398+	6	0	13	0	0	0	ENSG00000172456	14473	exon_intron
chr1:59331843-59378837+	2	5	10	4	0	0	ENSG00000172456	8468	exon_intron
chr1:59339952-59346392-	1	0	3	0	0	0	ENSG00000172456	6441	antisense
chr1:59339958-59346398+	28	37	160	13	7	53	ENSG00000172456	264	annot_exons
chr1:59339958-59378837+	114	400	68	47	42	69	ENSG00000172456	353	annot_exons
chr1:59339958-59411367+	4	7	9	0	0	0	ENSG00000172456	32883	exon_intron
chr1:59346247-59378837+	2	20	0	0	0	0	ENSG00000172456	241	annot_exons
chr1:59346247-59423488+	0	2	0	0	0	0	ENSG00000172456	44892	exon_intron
chr1:59401812-59402456-	0	3	0	0	0	0	ENSG00000172456	645	antisense
chr1:59473667-59474264-	6	0	0	0	0	0	ENSG00000172456	598	antisense
chr1:59473667-59474264+	6	0	0	0	0	0	ENSG00000172456	598	intronic
chr1:59770482-59788702+	7	0	0	0	0	0	NA	18221	intergenic
chr1:60588037-60600250-	0	0	19	0	0	0	NA	12214	intergenic
chr1:61081928-61082305-	3	0	0	0	0	0	ENSG00000162599	378	antisense
chr1:61081928-61082305+	3	0	0	0	0	0	ENSG00000162599	378	exon_intron
chr1:61123072-61124226+	0	2	0	0	0	0	ENSG00000162599	1155	intronic
chr1:61177531-61178158-	2	0	0	0	0	0	ENSG00000162599	628	antisense
chr1:61178159-61178445+	0	0	11	0	0	0	ENSG00000162599	287	intronic
chr1:61202115-61202683-	0	2	0	0	0	0	ENSG00000162599	569	antisense
chr1:61252919-61253412+	0	0	12	0	0	0	ENSG00000162599	494	intronic
chr1:61277520-61359274+	1	0	0	15	0	0	ENSG00000162599	387	annot_exons
chr1:61352450-61359274+	0	0	0	24	0	0	ENSG00000162599	246	annot_exons
chr1:61352450-61383365+	0	3	0	0	0	0	ENSG00000162599	375	annot_exons
chr1:61352450-61406727+	0	2	0	0	0	0	ENSG00000162599	802	annot_exons
chr1:61383237-61406727+	13	0	0	0	2	0	ENSG00000162599	556	annot_exons
chr1:61404104-61406727+	0	0	0	0	4	0	ENSG00000162599	345	annot_exons
chr1:61424489-61424692-	3	0	0	0	0	0	ENSG00000162599	204	antisense
chr1:61461490-61462368-	0	0	10	0	0	0	ENSG00000162599	879	antisense
chr1:61461490-61462368+	0	0	17	0	0	0	ENSG00000162599	879	one_exon
chr1:61683417-61709437-	6	5	0	0	0	0	ENSG00000162604	3171	annot_exons
chr1:61694697-61709437-	10	3	24	0	0	0	ENSG00000162604	3041	annot_exons
chr1:61769283-61791447+	2	0	0	0	0	0	ENSG00000132849	784	annot_exons
chr1:61791348-61797428+	6	2	82	43	0	0	ENSG00000132849	334	annot_exons
chr1:61797287-61805524+	0	0	0	5	22	0	ENSG00000132849	366	annot_exons
chr1:61797287-61808530+	0	0	0	23	0	0	ENSG00000132849	423	annot_exons
chr1:61822945-61833785+	0	5	29	0	0	0	ENSG00000132849	429	annot_exons
chr1:61827422-61884408+	21	18	0	45	0	0	ENSG00000132849	1313	annot_exons
chr1:61827422-61901459+	2	0	0	0	0	0	ENSG00000132849	1563	annot_exons
chr1:61856030-61864633+	4	4	0	10	0	0	ENSG00000132849	723	annot_exons
chr1:61856030-61875366+	0	2	0	0	0	0	ENSG00000132849	847	annot_exons
chr1:61856030-61884408+	32	18	0	9	0	0	ENSG00000132849	1019	annot_exons
chr1:61899583-61927829+	0	0	0	4	0	0	ENSG00000132849	592	annot_exons
chr1:61908372-61914664+	5	0	0	0	0	0	ENSG00000132849	189	annot_exons
chr1:61990168-62017947+	7	7	29	10	7	0	ENSG00000132849	659	annot_exons
chr1:61990168-62038049+	1	8	0	15	0	0	ENSG00000132849	732	annot_exons
chr1:61990168-62051058+	4	19	17	7	40	0	ENSG00000132849	878	annot_exons
chr1:61990168-62084648+	0	2	0	0	0	0	ENSG00000132849	1130	annot_exons
chr1:62013343-62038049+	6	0	0	0	0	0	ENSG00000132849	4678	exon_intron
chr1:62017856-62051058+	1	1	1	0	9	0	ENSG00000132849	311	annot_exons
chr1:62108437-62121295+	0	0	0	17	0	0	ENSG00000132849	805	annot_exons
chr1:62114053-62121295+	0	2	0	0	0	0	ENSG00000132849	721	annot_exons
chr1:62121181-62128945+	0	2	0	0	0	0	ENSG00000132849	381	annot_exons
chr1:62123021-62128945+	0	6	0	0	0	0	ENSG00000132849	266	annot_exons
chr1:62266732-62268505-	0	0	0	0	20	0	ENSG00000132854	307	annot_exons
chr1:62372624-62395686-	0	2	0	0	0	0	NA	23063	intergenic
chr1:62439799-62442299+	0	4	0	0	0	0	ENSG00000162607	465	annot_exons
chr1:62439799-62443319+	10	5	0	0	0	0	ENSG00000162607	626	annot_exons
chr1:62441488-62442299+	0	10	0	0	0	0	ENSG00000162607	226	annot_exons
chr1:62441488-62443319+	4	40	0	0	0	0	ENSG00000162607	387	annot_exons
chr1:62441488-62445429+	11	3	0	0	0	0	ENSG00000162607	1080	annot_exons
chr1:62443159-62447511+	0	2	0	0	0	0	ENSG00000162607	1025	annot_exons
chr1:62444738-62447511+	15	9	0	0	0	0	ENSG00000162607	863	annot_exons
chr1:62447341-62448666+	2	0	19	18	12	0	ENSG00000162607	373	annot_exons
chr1:62450277-62450568+	0	0	0	3	0	0	ENSG00000162607	292	one_exon
chr1:62455182-62477834-	5	5	0	0	0	0	ENSG00000116641	1156	annot_exons
chr1:62457574-62475889-	0	0	41	0	0	0	ENSG00000116641	566	annot_exons
chr1:62473982-62477834-	2	9	13	0	0	0	ENSG00000116641	713	annot_exons
chr1:62473982-62508058-	4	6	0	0	0	0	ENSG00000116641	1842	annot_exons
chr1:62492704-62505816-	0	2	0	0	0	0	ENSG00000116641	885	annot_exons
chr1:62492704-62508058-	2	3	0	0	0	0	ENSG00000116641	982	annot_exons
chr1:62495581-62529446-	4	0	0	0	0	0	ENSG00000116641	1413	annot_exons
chr1:62495581-62543745-	2	0	0	0	0	0	ENSG00000116641	2201	annot_exons
chr1:62504630-62508058-	0	4	0	0	0	0	ENSG00000116641	385	annot_exons
chr1:62504630-62529446-	2	0	0	0	0	0	ENSG00000116641	1153	annot_exons
chr1:62528151-62535632-	6	0	0	0	0	0	ENSG00000116641	465	annot_exons
chr1:62528151-62543745-	26	4	0	0	0	0	ENSG00000116641	1113	annot_exons
chr1:62535493-62539892-	5	2	0	0	0	0	ENSG00000116641	566	annot_exons
chr1:62535493-62586624-	0	2	0	0	0	0	ENSG00000116641	2739	annot_exons
chr1:62537891-62539892-	4	12	37	0	0	0	ENSG00000116641	426	annot_exons
chr1:62537891-62543745-	0	4	0	0	0	0	ENSG00000116641	648	annot_exons
chr1:62537891-62552901-	2	9	0	0	0	0	ENSG00000116641	911	annot_exons
chr1:62555825-62619993-	1	4	0	0	0	0	ENSG00000116641	1945	annot_exons
chr1:62577262-62578966-	0	8	31	0	0	0	ENSG00000116641	241	annot_exons
chr1:62577262-62586624-	74	106	40	9	0	0	ENSG00000116641	1204	annot_exons
chr1:62577262-62619993-	11	3	0	0	0	0	ENSG00000116641	1461	annot_exons
chr1:62577262-62625401-	60	35	38	0	0	0	ENSG00000116641	1604	annot_exons
chr1:62578828-62619993-	4	6	0	0	0	0	ENSG00000116641	1359	annot_exons
chr1:62618706-62625401-	10	3	0	0	0	71	ENSG00000116641	400	annot_exons
chr1:62618706-62663130-	10	10	20	0	0	0	ENSG00000116641	3759	annot_exons
chr1:62631240-62654159-	0	5	0	0	0	0	ENSG00000116641	1138	annot_exons
chr1:62647691-62663130-	2	7	0	0	0	0	ENSG00000116641	780	annot_exons
chr1:62653725-62663130-	6	1	0	0	0	0	ENSG00000116641	351	annot_exons
chr1:62803719-62810586+	4	0	39	0	12	0	ENSG00000125703	5559	exon_intron
chr1:62803719-62821209+	12	9	32	0	0	0	ENSG00000125703	864	annot_exons
chr1:62803719-62834852+	19	7	0	0	0	0	ENSG00000125703	1157	annot_exons
chr1:62803719-62841547+	45	11	22	0	0	0	ENSG00000125703	1421	annot_exons
chr1:62816575-62821209+	3	2	0	0	0	0	ENSG00000125703	636	annot_exons
chr1:62816575-62841547+	6	3	0	6	0	0	ENSG00000125703	1193	annot_exons
chr1:62829040-62841547+	25	9	0	0	0	0	ENSG00000125703	557	annot_exons
chr1:62829040-62866598+	2	1	0	0	0	0	ENSG00000125703	3164	exon_intron
chr1:62829121-62841547+	0	0	22	0	0	0	ENSG00000125703	476	annot_exons
chr1:62834038-62866598+	0	3	0	0	0	0	ENSG00000125703	3027	exon_intron
chr1:63411682-63429126+	0	2	0	0	0	0	ENSG00000088035	890	exon_intron
chr1:63411926-63419440+	2	3	0	0	0	0	ENSG00000088035	378	annot_exons
chr1:63478764-63510181-	2	1	0	8	0	0	ENSG00000142856	366	annot_exons
chr1:63525572-63534216+	3	0	0	0	0	0	ENSG00000203965	805	annot_exons
chr1:63525572-63568519+	2	0	0	0	0	0	ENSG00000203965	1708	annot_exons
chr1:63545916-63555515+	0	2	0	0	0	0	ENSG00000203965	410	annot_exons
chr1:63545916-63571128+	0	2	19	0	0	0	ENSG00000203965	1011	annot_exons
chr1:63546887-63549182-	3	0	0	0	0	0	ENSG00000203965	2296	antisense
chr1:63607798-63608996+	0	0	13	0	0	0	ENSG00000079739	1199	intronic
chr1:63621783-63654466+	2	0	0	0	0	0	ENSG00000079739	3331	exon_intron
chr1:63629425-63631782+	0	1	16	0	0	0	ENSG00000079739	436	annot_exons
chr1:63629425-63636388+	0	2	0	0	0	0	ENSG00000079739	782	annot_exons
chr1:63629425-63638800+	4	2	0	0	0	0	ENSG00000079739	898	annot_exons
chr1:63629425-63654466+	4	9	0	0	0	0	ENSG00000079739	1353	annot_exons
chr1:63634829-63654466+	0	0	0	13	0	0	ENSG00000079739	917	annot_exons
chr1:63648517-63654466+	3	6	0	0	0	0	ENSG00000079739	455	annot_exons
chr1:63651669-63654466+	7	3	0	0	0	0	ENSG00000079739	319	annot_exons
chr1:63869115-63869968+	0	2	0	0	0	0	ENSG00000185483	854	intronic
chr1:63895923-63896416-	0	2	0	0	0	0	ENSG00000185483	494	antisense
chr1:63895923-63896416+	0	2	0	0	0	0	ENSG00000185483	494	intronic
chr1:63947670-63948219+	0	0	10	0	0	0	ENSG00000185483	550	intronic
chr1:63966523-63967015+	0	0	20	0	0	0	ENSG00000185483	493	intronic
chr1:64049691-64049978+	0	4	0	0	0	0	ENSG00000185483	288	one_exon
chr1:64137369-64142650+	21	54	41	0	0	0	ENSG00000185483	692	annot_exons
chr1:64137369-64159192+	1	9	0	0	0	0	ENSG00000185483	1639	annot_exons
chr1:64140109-64159192+	0	2	0	0	0	0	ENSG00000185483	1511	annot_exons
chr1:64178411-64178707+	0	0	0	7	0	0	ENSG00000185483	297	one_exon
chr1:64475801-64476255-	0	0	10	0	0	0	ENSG00000158966	455	antisense
chr1:64475801-64476255+	0	0	10	0	0	0	ENSG00000158966	455	intronic
chr1:64475803-64476431-	2	0	0	0	0	0	ENSG00000158966	629	antisense
chr1:64550594-64602912+	2	7	0	0	0	0	ENSG00000158966	319	annot_exons
chr1:64558507-64602912+	7	4	6	0	0	0	ENSG00000158966	23905	exon_intron
chr1:64582156-64602912+	26	26	51	0	0	0	ENSG00000158966	256	annot_exons
chr1:64582156-64634260+	25	3	0	0	0	0	ENSG00000158966	745	annot_exons
chr1:64582156-64641969+	9	0	17	0	0	0	ENSG00000158966	895	annot_exons
chr1:64582156-64654803+	2	0	0	0	0	0	ENSG00000158966	1521	annot_exons
chr1:64601496-64602618-	0	2	0	0	0	0	ENSG00000158966	1123	antisense
chr1:64602806-64607768+	0	0	59	0	0	0	ENSG00000158966	4963	exon_intron
chr1:64602806-64634260+	18	6	18	0	0	0	ENSG00000158966	596	annot_exons
chr1:64602806-64641969+	100	20	23	6	0	0	ENSG00000158966	746	annot_exons
chr1:64629355-64634260+	12	8	0	0	0	0	ENSG00000158966	489	annot_exons
chr1:64629355-64641969+	326	108	310	7	0	0	ENSG00000158966	639	annot_exons
chr1:64629355-64648034+	6	4	0	0	0	0	ENSG00000158966	873	annot_exons
chr1:64629355-64666167+	6	0	0	0	0	0	ENSG00000158966	1870	annot_exons
chr1:64632599-64641969+	16	7	0	0	0	31	ENSG00000158966	512	annot_exons
chr1:64658705-64675983+	4	0	0	0	0	0	ENSG00000158966	1193	annot_exons
chr1:64663695-64664679+	34	12	92	2	0	0	ENSG00000158966	325	annot_exons
chr1:64663695-64673464+	5	0	0	0	0	0	ENSG00000158966	776	annot_exons
[truncated: 52,353 more rows]
